# Supplementary material for: Anoctamin-1 is a core component of a mechanosensory anion channel complex in C. elegans
Source: Nat Commun. 2025 Feb 16;16:1680. doi: 10.1038/s41467-025-56938-z (PMC11830769; doi:10.1038/s41467-025-56938-z)
Supplement: Supplementary file 4 — Source Data [file 41467_2025_56938_MOESM4_ESM.xlsx]

## Sheet: Fig1 b
Fig1b	-13.4532
	-4.94226
	-2.78541
	-2.29285
	-1.42264
	-0.939837
	-0.463884
	-0.41288
	-0.205894
	0.108182
	0.172661
	0.368342
	0.315516
	-0.00573732
	-0.0993496
	-0.250611
	-0.275678
	-0.203306
	-0.0435278
	-0.129402
	0.323689
	34.4914
	62.1125
	87.1309
	107.88
	125.669
	140.708
	154.306
	167.035
	178.398
	187.994
	195.666
	200.863
	205.226
	209.571
	212.912
	215.614
	217.972
	220.128
	220.982
	221.354
	222.095
	222.036
	222.566
	222.255
	220.826
	220.08
	219.188
	218.784
	218.299
	217.642
	215.609
	214.448
	212.561
	209.661
	207.1
	205.281
	204.584
	203.486
	202.811
	201.724
	200.823
	199.561
	198.636
	197.762
	196.375
	195.292
	194.046
	192.641
	191.744
	190.362
	189.184
	188.543
	187.003
	185.682
	184.179
	182.406
	181.049
	179.699
	178.296
	176.525
	175.39
	174.391
	173.115
	171.517
	169.74
	168.304
	166.651
	165.132
	163.464
	162.035
	160.712
	159.28
	157.673
	156.917
	155.846
	154.879
	153.313
	152.051
	150.149
	149.027
	147.858
	146.371
	144.979
	143.723
	141.945
	140.087
	138.417
	136.902
	135.825
	134.642
	133.471
	132.231
	131.59
	130.751
	130.006
	128.971
	128.171
	127.326
	126.19
	125.049
	124.281
	123.652
	123.153
	122.598
	121.826
	121.113
	120.656
	119.818
	118.828
	118.59
	117.782
	117.35
	116.922
	116.553
	116.279
	115.869
	114.571
	113.937
	113.134
	112.501
	112.233
	111.6
	111.291
	110.744
	109.594
	108.579
	107.839
	107.107
	106.998
	106.491
	106.329
	105.99
	105.521
	104.29
	103.91
	103.058
	102.219
	101.295
	100.426
	99.4849
	99.0964
	99.0357
	98.4457
	97.7623
	97.2749
	97.1101
	96.7774
	96.5671
	96.0943
	96.0195
	95.6238
	94.7773
	94.3085
	93.6235
	93.3111
	93.089
	93.4287
	93.2387
	92.887
	92.3252
	91.5709
	91.6338
	90.6775
	90.4848
	89.9892
	91.1332
	88.4178
	88.4155
	87.7563
	87.508
	87.7354
	87.4033
	86.1965
	86.0619
	86.3021
	86.2703
	85.8857
	85.2931
	84.5408

## Sheet: Fig1c
Fig1C	Trace	Time	Control													NMDG-Cl													NaGlu												NFA
		0	6.90932	5.30895	1.58294	6.36929	0.49797	0.45515	-2.98123	-3.36789	0.0648526	3.40643	0.0514887	-1.66713		-0.737306	1.42477	-2.4952	2.16463	-4.26837	-0.52252	0.647112	-4.44137	-2.43071	-0.680111	0.520592	-1.1667		-2.23905	-4.18917	10.0123	2.98473	7.91115	1.7895	2.26719	6.00159	6.32153	1.82731	3.2687		6.32612	-7.03258	-3.11417	0.30243	-1.65646	-1.28884	4.55333	-1.47973	14.4542
		2	7.19176	3.51822	1.96327	2.71404	0.99573	-0.30268	0.5617	1.52329	0.406649	2.9503	1.33922	-1.67739		-1.97826	-0.0893703	-1.70107	1.96732	8.06839	3.27387	0.877171	1.82857	-1.0845	-1.93222	0.960347	-0.576349		-0.622704	-5.65022	7.21822	1.86839	0.763317	2.94914	4.61439	4.19157	5.7511	0.948984	2.20322		5.01872	-4.34933	-4.36911	-0.234574	-0.348973	-3.73627	2.38529	0.847653	14.9855
		4	6.61319	0.683185	2.76968	1.32219	2.17374	0.974663	0.433193	-0.437554	0.0848632	2.105	1.67934	-1.69418		3.37456	-0.728447	-3.14211	1.63861	2.03557	-0.608006	0.979812	-2.76003	2.93193	-0.522701	0.606891	-1.23742		0.211237	-2.94367	5.47704	1.67632	-5.50556	2.18859	4.07441	6.70617	5.00629	0.71881	1.76096		5.15631	-2.89701	-3.1936	1.64574	-2.29061	-4.29741	1.9681	2.06222	10.2625
		6	6.36823	0.76904	1.60629	1.03363	1.87279	2.52632	0.875786	-0.44906	0.45584	1.97402	1.01292	-0.67947		1.21419	-0.332619	1.7586	0.533047	-0.294918	-1.22341	-0.27126	-0.719845	-0.926994	-2.71147	-0.159267	0.0884618		0.130037	3.77676	6.25752	1.9853	4.01333	0.804558	3.81198	10.1524	4.02521	1.3279	3.6285		3.69653	-2.45236	-4.98489	0.775219	0.554195	-0.881847	1.32818	0.0588156	8.30172
		8	4.61039	1.57535	0.299047	-0.751816	1.25761	0.307658	1.76965	-1.16667	0.0144104	2.19353	0.744433	-0.435125		-5.11373	0.536969	0.319267	-0.709182	6.76857	-0.947687	2.2082	-1.74949	0.640185	-0.897196	0.800281	0.429449		-0.148156	9.33349	3.68174	0.693605	11.5728	1.33623	3.76891	5.02196	3.1614	0.398406	3.88204		1.97042	-1.53191	-5.72381	1.59344	-0.997693	-4.02629	1.99639	2.55432	5.36731
		10	-0.835249	0.848113	-0.914658	-0.742632	0.57122	0.933357	1.26494	0.682573	0.1389	4.45488	0.246545	-0.484545		-7.31038	-0.0063373	1.37069	0.528786	8.25274	2.3379	0.457572	-0.0656808	0.582407	1.22659	0.190005	-0.547093		-0.0166866	11.0225	2.08134	0.466151	15.2419	0.376008	1.42534	3.59973	1.95585	0.976599	3.71287		0.855846	-1.48109	-6.37488	0.979499	0.445091	-1.6545	0.918814	1.52508	3.55574
		12	-1.10103	0.0378213	-0.310244	0.959084	-1.02435	0.429726	0.812244	1.90397	-0.0561575	3.81344	-0.048446	-0.936886		2.23741	0.0715865	-0.604957	0.896862	-0.793656	2.32008	2.20394	4.30238	-0.710556	0.873962	-0.212251	-3.72431		0.257642	5.51435	1.70761	0.367553	9.86107	0.110171	1.72156	1.67764	1.15068	1.11737	2.34856		1.44569	0.427107	-7.03246	0.553048	1.26456	-1.14271	1.10745	0.48223	1.29926
		14	1.33012	-1.73055	-1.60075	0.394076	-0.43574	2.37381	-0.603629	-1.20578	0.0106604	2.05363	-0.154376	-1.09262		7.49779	-0.180407	0.57195	-0.24347	5.97585	-0.59069	-0.0531898	1.49292	-0.998495	0.27778	0.496097	-0.234989		1.1554	1.21747	-1.63214	0.0803083	1.25381	0.857773	0.361338	1.57889	-0.72943	0.990309	0.513372		0.728613	2.1568	-7.92407	2.34122	0.737743	-1.95414	0.327873	1.08966	-2.39753
		16	1.73572	-1.5093	-1.27131	-0.159874	-2.02949	0.590718	-0.338645	0.791847	-0.110493	-0.765026	-0.345224	0.821109		7.79737	0.0919842	3.08104	0.0663206	1.02457	-2.30382	2.83493	-3.33455	1.81853	3.02148	0.643908	-0.555165		0.965289	-4.60538	-0.526536	-0.954892	-2.88473	0.331514	-1.22433	-0.889473	-1.40361	0.755226	-1.04369		-1.46749	2.58954	-3.12109	1.0112	1.32837	2.24338	-0.711815	0.501993	-1.1818
		18	-0.803599	-1.7585	-0.560658	-0.690009	-1.1375	0.405895	0.682998	2.69747	0.0895853	-3.11414	-0.194706	0.7689		6.14757	-0.566035	-1.07709	-0.553433	1.03146	-0.1545	3.32465	4.70246	0.561982	0.17627	-0.0876025	1.32413		1.34939	-4.9485	-4.94621	-1.16355	-8.27414	-0.86958	-2.61965	-6.53569	-2.78775	0.414988	-3.03807		-1.12326	1.84786	4.74693	-1.08449	-0.178227	0.981046	-1.48534	0.634487	-2.53345
		20	-1.21375	-1.21098	-1.0366	-1.42728	-0.861091	-1.6073	-0.226015	0.215689	-0.128268	-2.90429	-0.499323	1.18017		-0.300172	-0.4659	-2.04715	-0.703036	0.445451	0.715412	4.04041	1.79152	0.753707	0.284808	0.182797	1.45654		0.680855	-3.28258	-4.47527	-1.59922	-11.7835	-0.097268	-3.45976	-5.43237	-2.96596	-0.267547	-3.26826		-2.9258	1.40266	3.22152	0.3027	0.914593	3.63069	-1.749	-0.013761	-5.46302
		22	-4.49163	-1.60755	-1.13815	-1.83632	-0.198043	-1.86546	-0.181246	0.682585	-0.247909	-3.21755	-0.918338	1.63995		-8.73022	0.657875	1.46064	0.194122	-8.37038	1.51103	-3.34386	-0.094613	-1.57608	3.69581	-0.295704	0.151477		0.752166	0.0318313	-5.22961	-1.63499	-11.2895	-1.22372	-2.88832	-7.97342	-3.95847	-1.60602	-3.502		-4.91033	1.83263	3.6209	-1.09316	0.92759	3.58519	-2.71041	-1.09516	-8.74062
		24	-6.13306	-2.25531	0.259564	-1.8739	-0.561789	-2.02618	-1.13937	-1.1506	-0.220812	-3.63131	-0.590244	0.944223		-6.94244	-0.382869	1.85313	-0.284879	-5.97156	-0.326287	-3.45742	0.110806	-0.404128	0.798912	-1.2863	1.28979		-1.7411	0.841464	-4.26295	-1.73178	-5.27791	-2.58987	-3.22195	-7.8445	-4.61017	-1.85378	-3.22926		-3.99352	2.8039	11.3232	-2.79789	-0.492539	4.14376	-2.04194	-1.85617	-11.8829
		26	-10.3329	-0.955386	-1.35768	-1.9401	-0.69968	-1.88796	-0.477278	-0.216748	-0.336126	-4.23251	-1.00683	1.90764		-1.39386	0.0490102	-1.75149	-1.46235	-4.16955	-1.82943	-1.80009	0.333197	1.55897	-0.846407	-1.67916	2.06509		-0.15976	-2.51567	-9.11368	-1.73863	-0.872503	-3.44742	-3.67436	-5.91568	-5.19772	-2.46225	-3.50977		-5.68363	2.66251	12.7838	-1.92223	0.333818	-1.25519	-2.84804	-2.16427	-11.7394
		28	-9.84753	-1.71298	-0.29091	-3.37058	-0.421244	-1.30781	-0.452734	-0.50312	-0.166068	-5.08599	-1.22056	1.40586		4.23744	-0.080628	2.40377	-4.03302	-9.73412	-1.6515	-8.648	0.248393	-0.716247	-2.76574	-0.680209	1.2371		-0.574803	-3.60268	-6.249	-1.29945	-4.72911	-2.51546	-4.95656	-4.3389	-5.71863	-3.28637	-3.7271		-5.09478	4.02109	10.1419	-0.882644	-0.541183	5.65318	-3.03896	-3.14718	-14.2876
		30	-12.5882	-2.13709	-0.946121	-2.69093	-0.629715	-1.91365	-0.666451	0.638866	0.532808	-5.15372	-2.06337	2.57629		5.25686	-2.04995	1.54374	-4.68431	-2.99141	0.978045	-10.1787	1.0835	3.32903	0.0479819	-0.309853	1.42906		-0.814774	-6.0001	-6.5113	-2.37242	-11.0236	-3.58611	-5.7516	-7.37475	-5.71844	-4.18802	-5.33411		-7.25932	3.98053	14.5981	-1.4898	1.11961	0.435605	-3.65818	-2.59126	-14.6859
		32	24.5708	0.33054	-2.45737	25.6245	4.38204	22.9804	10.3833	14.0117	27.7646	10.6294	-0.805759	6.66587		9.56998	21.6162	7.65916	2.83431	-1.89364	5.51726	12.2417	18.267	21.0116	1.59281	12.652	3.31359		10.1291	-0.91832	0.661613	4.35737	-17.5779	20.7626	-1.03222	20.5206	0.516108	-0.333632	3.70852		-3.15463	18.9553	24.8099	0.310293	11.9757	-2.26082	-5.33754	-2.92721	-7.03502
		34	57.9889	30.6076	-4.53431	54.7779	20.3989	44.7585	15.5977	18.0231	30.0558	17.5049	-1.40839	12.9387		22.8368	30.6056	2.14651	9.72688	8.88865	10.993	35.3148	20.3729	18.3845	8.77861	15.7555	11.0972		18.5563	3.68993	6.77019	10.0626	-16.6507	36.6835	2.20788	7.29777	5.42116	0.848528	7.48871		-2.50167	33.2756	38.5923	0.292133	13.5777	6.70848	4.58185	12.8183	4.7301
		36	89.6255	65.1401	2.26575	79.5096	30.4455	57.9802	17.5168	25.2857	30.61	23.0158	-2.36258	16.6869		34.7842	33.6197	7.02028	11.823	14.1014	8.86711	35.3612	25.3669	18.4757	11.0339	18.8942	13.4627		20.6012	14.1725	8.50495	15.545	-18.7112	45.5946	3.0754	15.0253	7.90634	0.00230887	11.1716		-5.72456	45.6345	40.1745	4.08199	16.867	4.98724	10.6291	22.79	9.23695
		38	118.064	90.9415	7.51832	100.026	37.8566	68.617	23.0049	33.8064	27.654	29.6911	8.72048	21.5011		47.748	39.6825	13.5775	16.1408	18.4325	9.70984	51.3486	30.9644	18.4555	15.8766	19.4629	18.7997		25.0341	29.8554	4.64428	20.7169	-18.1996	48.3097	6.02897	6.88415	9.01061	0.447514	13.2732		-5.01488	57.0013	41.1854	1.49808	19.771	5.70029	13.7358	28.5919	14.6853
		40	138.309	115.131	12.698	112.562	48.0425	75.2843	25.8575	45.2322	28.9761	37.0012	17.8807	29.4349		57.4068	44.6834	20.663	20.766	30.8794	15.0636	47.8017	36.8437	21.6545	20.9058	20.4983	18.8848		27.4681	36.4395	8.56641	25.9693	-23.781	44.5673	9.30214	5.43945	10.0536	1.99038	14.6015		-4.20509	72.1848	40.9541	5.23618	26.4511	0.616027	15.6662	34.6492	22.5428
		42	160.797	137.448	19.9943	119.497	60.9458	78.3479	25.1759	54.9996	31.3059	42.6124	27.0409	36.59		67.2778	46.4804	19.67	23.9154	35.0397	14.2296	69.0106	41.2603	30.7249	26.2917	21.3364	19.8538		31.0254	40.5706	6.91648	30.5842	-17.494	39.3949	8.09489	7.2209	10.8346	4.05517	16.1203		-5.96819	87.2317	47.4559	4.39628	29.7445	6.37423	17.7143	37.8357	28.1614
		44	185.36	152.346	28.8421	125.941	71.3729	83.0818	29.6835	65.6859	45.1435	49.3979	38.139	44.4678		79.7598	53.1309	27.8585	27.5106	47.0114	15.5312	71.2453	52.0436	34.2822	30.2242	24.0552	23.3074		34.6805	46.0422	4.96894	35.1381	-3.49886	33.4617	11.8806	10.5732	10.8867	3.74213	18.7875		-7.18237	99.9498	47.482	5.72603	34.7367	2.11871	19.6811	39.9733	32.573
		46	198.114	164.992	33.3206	134.764	78.1087	91.6297	29.2308	79.2865	55.8993	55.7853	53.6114	53.3035		91.3354	55.8868	38.992	30.8623	45.8608	17.842	89.0987	63.0024	34.6505	35.392	27.5589	28.384		37.3194	48.6116	5.7398	38.6887	10.3687	31.057	11.9038	7.91801	10.2649	4.69044	20.6562		-8.21706	107.673	45.3707	11.6211	42.8987	3.20959	20.1455	43.3805	41.0913
		48	215.925	174.886	40.2933	140.243	87.6858	103.557	30.2142	91.5944	66.6159	63.8774	74.4645	63.3749		101.068	60.2595	18.3682	35.2039	54.0317	18.4274	95.9786	75.9358	43.6733	41.128	32.0178	33.9218		40.8797	50.9489	3.47676	41.7631	19.6162	36.4561	14.3694	7.01831	9.56922	5.05708	22.9155		-8.39509	114.666	39.4252	14.3992	48.3156	5.98326	19.5225	45.747	41.1125
		50	229.01	177.463	45.5341	147.151	99.9159	115.779	31.7015	107.475	81.84	71.4576	89.6539	72.5025		113.079	63.0814	51.4143	42.705	69.0836	23.4418	108.766	90.0496	52.5392	46.231	36.5612	41.006		43.8606	49.5561	3.773	47.0647	29.1823	34.8799	13.0545	8.08473	9.40719	4.88563	24.3749		-8.67915	122.213	35.3899	17.9122	55.2185	11.8818	19.7419	44.6734	46.5193
		52	237.391	178.3	49.9119	152.659	109.401	124.896	31.7644	126.703	94.9	77.9112	107.689	83.2062		125.346	69.8083	54.6259	49.247	62.0086	27.2201	110.939	105.639	59.7845	51.4349	42.82	48.6409		47.0669	53.3432	5.51097	50.4418	36.7025	31.8304	15.0649	8.05989	10.2308	5.88262	26.4134		-9.64332	127.029	32.9111	16.3909	63.0804	6.72964	21.2082	44.8633	51.3174
		54	248.969	178.193	55.958	153.23	119.182	130.923	33.6524	141.832	109.475	83.4347	113.745	94.739		145.493	74.6668	61.8139	57.1428	76.1277	32.1324	124.16	123.172	68.7106	56.4005	48.6178	57.0632		49.6895	59.3448	5.18035	52.4986	44.9073	27.1132	15.9881	6.38916	9.732	6.16252	27.7005		-7.41219	132.081	30.8121	18.6164	69.2732	13.3384	24.0076	43.9957	58.2529
		56	253.903	179.491	62.6054	151.676	129.49	138.43	35.5795	160.748	119.454	88.063	118.376	107.22		153.431	79.1109	74.8378	64.2879	90.7052	35.3226	133.586	136.814	77.2743	62.4808	56.1645	65.7335		53.5542	60.6926	7.82582	57.4956	50.1921	33.0927	16.5823	5.83828	8.59574	6.34624	30.0216		-8.59581	135.495	27.7222	21.1569	77.707	14.2033	26.86	43.9746	63.2917
		58	251.313	179.9	68.3687	157.969	138.251	140.462	38.4322	179.356	133.561	93.1765	120.358	118.013		161.691	81.1239	99.9332	71.5795	104.082	38.6855	142.724	150.672	96.3847	69.3716	62.6649	78.2316		56.9519	64.2402	3.92386	62.3646	52.9833	31.3329	16.5027	2.04026	8.32691	5.55302	30.422		-7.76974	140.028	23.9102	24.6176	85.0069	17.5057	25.7468	43.062	64.0534
		60	261.115	177.445	74.0157	160.426	144.019	142.051	43.4415	194.04	130.507	98.0503	129.324	128.539		171.143	87.3047	104.273	73.3116	99.3563	46.3561	153.468	163.384	91.9417	78.6429	69.7259	90.5034		59.6819	65.5029	10.8671	67.6229	55.279	39.4333	17.5794	0.131331	8.66011	5.43804	33.0196		-8.53021	143.457	19.1559	25.1001	90.486	17.9118	29.3864	43.5149	63.8022
		62	253.196	177.813	80.3328	152.441	152.914	142.825	47.0949	215.568	119.161	101.559	133.694	140.14		176.832	93.1169	122.958	76.9325	118.699	55.1635	170.555	177.241	101.206	85.1492	77.5294	103.046		61.9655	69.3956	12.9544	70.0588	53.0692	49.167	18.5311	0.157902	10.0012	5.14097	35.0442		-8.401	146.894	14.5551	27.5578	97.7677	17.2974	30.099	42.5194	63.0386
		64	260.479	177.621	84.1814	143.658	164.168	144.797	52.3592	238.902	115.972	106.444	138.723	147.129		187.315	97.8436	82.6418	84.5811	116.748	61.2855	173.99	196.525	112.286	90.0142	85.419	115.681		63.674	72.8607	20.2241	76.2035	50.5826	57.0228	17.8292	9.55846	10.7799	5.15201	38.3887		-5.81333	151.702	10.1392	27.8645	104.808	17.7679	31.7049	42.4079	61.8552
		66	261.981	173.792	86.7607	136.056	166.898	145.346	54.3036	268.169	123.226	109.408	132.546	154.201		200.773	105.266	150.292	93.1528	133.262	63.5849	187.754	211.663	117.227	98.0836	93.2883	124.071		62.3882	69.2408	25.1014	78.7275	47.1577	53.1409	18.3823	13.0338	11.4541	5.76928	38.4396		-4.95768	155.539	7.16934	30.0106	109.191	21.9029	31.466	42.0551	67.4501
		68	254.712	170.994	91.1407	132.861	177.897	152.661	58.0133	290.685	126.662	110.728	132.848	161.902		206.044	111.011	162.649	102.313	131.355	73.9468	192.709	226.025	136.253	107.075	102.071	134.024		63.8155	70.3275	29.7325	81.0212	47.3648	50.4957	18.4569	1.37571	12.1105	5.73572	38.0436		-3.05057	156.209	4.74578	27.338	116.905	26.3036	32.6259	38.7697	64.8658
		70	241.673	168.192	95.9774	127.883	180.694	156.405	59.3418	301.133	130.642	112.263	140.88	168.547		216.088	120.656	137.447	109.25	153.827	79.2384	182.088	229.42	144.991	111.447	110.74	142.133		63.8703	70.0333	43.5217	84.772	46.1631	48.0975	17.745	1.41532	11.6681	5.81674	39.3103		-0.734634	157.513	1.65812	28.3822	120.739	31.2818	33.231	38.1578	65.1155
		72	232.615	168.065	101.02	126.52	184.373	161.107	63.4905	320.563	137.266	111.594	136.894	173.192		223.068	122.787	203.48	115.88	144.578	89.3506	183.633	238.535	172.133	120.447	121.171	153.502		66.144	68.7929	41.3224	88.3697	43.2333	45.5306	17.028	2.36028	11.9638	5.51292	39.0258		2.78564	157.867	-0.612744	29.4676	123.607	32.8364	33.9671	39.7582	65.6364
		74	223.348	165.987	104.759	122.843	183.85	160.387	66.3193	333.249	135.981	113.028	134.659	182.322		228.17	127.48	215.359	123.119	151.728	96.7284	191.46	254.19	158.768	131.425	127.908	166.496		67.3211	68.4126	58.8076	93.2598	39.7355	51.6215	18.017	1.26376	12.2404	4.58527	41.5264		5.30032	156.621	-3.71651	30.4137	128.52	38.3289	36.1976	39.0503	67.9414
		76	228.2	163.899	105.561	119.78	181.881	159.847	68.4023	348.2	138.483	120.57	129.781	189.506		234.815	132.367	228.859	129.96	160.152	105.293	197.128	254.443	172.95	132.353	138.534	183.41		68.6278	65.8623	51.9309	96.6212	34.1053	54.6453	17.5752	2.12903	11.6458	4.36615	40.7509		6.99487	156.995	-6.7593	31.7993	132.407	39.4355	37.236	39.0422	66.2894
		78	226.458	161.774	107.809	116.112	188.518	159.749	72.2002	369.172	147.54	130.213	125.301	196.924		255.506	138.187	211.112	135.14	149.615	115.065	208.771	261.719	183.167	139.188	147.693	197.33		68.717	67.7677	67.5002	100.707	29.6683	60.796	16.6436	0.675359	12.4458	3.48843	42.841		12.3571	155.607	-8.92503	31.8743	132.977	45.1162	40.8112	37.586	65.5568
		80	218.993	158.968	112.164	119.394	188.341	162.657	74.1185	378.767	153.851	137.776	124.879	202.73		265.563	142.947	252.766	137.999	160.993	122.906	204.272	272.383	201.121	143.363	157.024	216.74		68.3452	66.3996	61.4957	103.944	23.034	60.1417	16.024	-0.928567	11.7132	3.36506	41.3533		15.0962	155.171	-10.3695	38.0089	134.993	43.0482	43.6908	36.7712	67.8232
		82	214.663	156.091	117.377	113.596	184.79	164.375	77.372	385.328	147.489	146.898	127.553	204.469		285.235	142.921	265.414	142.617	166.048	132.574	186.679	275.63	208.12	149.985	163.64	241.656		70.3121	65.1648	71.7259	105.579	18.6191	60.9243	10.6676	-1.75766	11.9051	2.74146	41.5881		18.0449	155.487	-13.2093	36.2096	143.173	50.0267	45.9402	34.7448	66.4633
		84	208.734	154.114	119.299	110.674	184.635	162.483	78.8521	395.414	136.398	152.649	125.802	206.305		288.298	144.353	272.256	148.822	189.817	141.103	195.72	287.126	227.307	153.094	173.195	254.626		70.9845	64.9532	64.154	108.449	14.6248	63.0442	13.9198	-3.52428	10.9438	3.01888	41.0568		20.3855	155.406	-13.0213	36.4271	140.448	42.0598	47.8057	34.8999	61.9001
		86	201.224	153.013	118.081	105.729	187.944	159.51	81.382	431.32	134.549	158.663	127.268	212.616		298.684	144.551	274.043	156.918	178.171	154.148	216.717	293.782	238.085	159.914	180.904	274.96		71.8706	65.583	80.0549	111.42	7.33271	75.304	16.9767	-4.22239	9.66022	3.62612	43.7605		24.3245	153.419	-14.2394	37.8636	140.913	48.7391	48.3994	33.457	61.1464
		88	191.823	150.263	116.707	104.362	189.333	160.244	82.0622	447.61	127.279	161.16	123.852	214.876		300.881	146.688	306.095	164.342	186.276	160.66	197.686	300.708	226.057	157.495	187.944	291.118		71.9671	61.5609	78.7076	112.594	4.31889	90.0298	18.191	-2.65052	9.22099	3.31002	44.7249		28.226	155.173	-16.1312	35.9126	142.157	50.3786	48.8489	33.3494	60.5979
		90	183.851	149.447	121.435	100.562	191.447	157.281	84.0896	449.971	118.603	163.625	120.272	216.877		309.957	149.27	296.957	168.137	170.016	166.982	182.506	306.332	229.379	159.444	192.81	310.312		71.3972	65.1381	70.6436	113.205	-2.06105	94.5403	17.1197	-4.63439	9.27696	2.08674	43.6712		31.4814	154.013	-16.4274	38.9211	147.896	53.1513	50.049	32.4219	62.2332
		92	179.217	147.066	127.594	96.4418	191.248	153.213	85.1798	461.459	111.439	165.38	117.28	217.751		314.394	151.05	297.499	171.644	177.71	169.444	178.048	319.392	234.174	157.247	200.728	326.343		70.8231	62.6642	80.8991	111.569	-7.97863	98.873	16.3029	-3.1729	8.97672	1.54415	44.0501		35.1309	153.661	-18.709	42.9228	150.66	56.9989	50.9579	31.9327	60.3085
		94	180	146.193	133.568	91.9445	196.512	154.047	87.1286	470.051	105.317	166.141	112.783	217.395		320.294	150.589	299.457	174.052	169.589	177.389	186.554	315.772	225.6	161.335	208.752	349.066		68.986	57.8649	80.1062	110.66	-15.1677	101.593	17.1702	-2.60765	8.56889	0.579483	42.7754		37.7368	157.532	-20.0814	40.3687	152.344	67.0033	50.874	31.2521	62.3887
		96	185.234	143.512	138.698	92.0946	209.034	157.803	87.2116	480.863	99.9701	163.761	108.538	216.949		315.707	154.484	294.721	174.548	175.63	186.079	179.529	319.608	245.893	158.717	215.702	354.169		67.2079	56.5769	75.3284	110.081	-19.5258	107.804	17.5082	-1.54334	7.93108	-0.9061	42.0462		41.4864	159.665	-21.7906	44.8183	151.454	65.3782	51.9993	30.8234	64.1399
		98	179.386	141.551	141.382	90.4898	217.028	158.364	88.8166	486.284	97.6007	164.501	105.308	216.322		313.88	158.568	272.677	182.776	183.161	192.253	178.52	319.811	262.774	162.666	221.331	357.114		64.5116	52.6808	82.8938	111.015	-23.7558	115.458	17.0487	6.72738	7.99487	-1.19601	43.3378		44.0953	161.017	-21.621	47.2082	153.867	67.2735	52.9274	30.78	57.7527
		100	173.225	139.585	137.026	88.4897	225.802	158.826	90.7509	495.234	93.5785	166.207	104.842	215.311		312.315	156.837	282.281	192.275	178.028	196.703	175.176	323.499	241.52	162.129	228.093	357.943		62.2349	51.0382	79.848	109.296	-25.5766	125.3	16.7521	9.1912	7.40503	-1.63998	43.3849		46.9828	166.541	-22.9047	48.3611	156.103	65.168	52.6612	29.3585	55.8276
		102	166.587	136.781	138.958	83.9428	224.322	160.885	91.5668	517.21	95.8152	171.531	101.127	214.363		316.388	158.466	295.717	196.621	174.914	198.296	171.007	332.815	234.013	162.964	234.469	365.078		62.6783	50.8884	84.5805	108.743	-28.1969	118.793	16.2658	-1.15547	7.3464	-2.80681	41.7137		49.3303	169.482	-25.1138	46.4558	154.955	68.0429	52.3458	28.6661	55.4774
		104	166.008	134.951	139.113	82.5913	228.929	162.18	92.5321	533.64	105.755	177.267	98.0532	213.149		320.614	156.596	271.381	200.413	180.298	197.62	161.255	318.075	237.941	167.86	240.419	378.041		62.4643	48.9069	90.2383	109.487	-29.5428	115.707	16.8396	-1.41343	6.7023	-2.94572	41.6444		53.8024	173.448	-25.217	55.6446	152.871	72.1183	51.6832	27.0227	59.6126
		106	159.278	133.136	131.487	90.0525	232.756	159.713	95.3617	541.72	103.7	176.48	94.6072	211.702		338.841	157.933	275.234	201.073	179.142	208.289	156.734	327.634	240.266	166.846	246.727	386.368		62.8832	48.6357	91.2182	109.181	-30.1152	114.193	15.5066	0.528375	6.35179	-4.28112	41.4102		56.9888	178.231	-26.8575	53.2661	154.799	70.807	52.162	26.2464	53.7482
		108	156.761	131.272	135.609	89.9252	235.763	159.035	96.9588	545.066	99.6987	174.915	91.1324	211.022		342.899	160.171	264.325	203.747	177.857	210.375	158.909	318.711	230.549	166.287	251.768	392.397		60.2746	44.8447	96.45	107.982	-29.4588	122.37	15.495	-0.0453325	6.82872	-4.23304	42.0508		58.1182	179.907	-27.3635	56.1779	156.775	72.4471	53.5641	24.8197	54.5205
		110	147.936	128.789	137.749	86.6347	227.215	161.162	97.5234	551.005	96.759	174.562	86.2657	211.377		352.635	159.819	271.018	209.274	171.764	213.213	168.963	330.583	232.146	169.15	259.937	395.329		60.1055	41.3212	96.0176	107.008	-31.6615	138.561	14.3258	-0.236394	6.16502	-4.178	42.7428		62.5286	178.768	-27.1249	61.1826	149.614	75.8807	52.2486	24.7306	46.8445
		112	155.352	126.574	135.321	81.8592	227.276	158.3	99.2043	546.071	91.5441	172.552	84.6445	209.284		357.417	161.645	281.649	214.509	196.225	217.406	174.518	324.368	243.582	170.618	262.644	409.979		59.7182	41.1166	93.7326	106.61	-32.4184	143.398	12.2866	-4.56205	5.08283	-5.33438	41.9629		65.933	179.194	-28.1347	68.0923	151.303	80.0218	51.7049	23.852	47.2413
		114	160.423	123.79	135.374	79.0738	220.516	156.674	100.835	539.482	88.8112	171.082	82.2148	210.723		374.464	160.624	274.673	213.973	187.987	220.343	165.47	333.439	232.734	175.374	267.729	409.991		60.5945	39.2059	87.8074	106.735	-30.667	152.87	12.6845	-8.05801	4.34278	-6.17364	41.9342		65.5991	183.491	-28.9676	69.5732	152.584	84.8836	43.3699	23.4655	47.8066
		116	161.81	122.292	136.277	76.2476	229.924	156.574	102.552	536.225	89.1712	169.885	78.8754	210.538		386.434	160.47	260.383	215.885	187.383	219.707	154.86	320.263	237.492	172.495	274.593	408.402		58.7809	40.7004	91.5085	105.724	-29.4704	152.845	11.1649	-8.25465	3.37998	-7.71794	41.8661		67.5358	182.798	-29.2201	69.6133	156.32	91.8112	35.8165	23.0926	51.7855
		118	156.93	120.716	135.642	73.4392	236.377	154.316	105.154	529.636	103.869	167.988	85.0256	209.462		387.136	159.934	249.586	219.532	174.831	225.016	163.433	319.385	228.707	179.108	276.419	409.996		56.8691	38.8344	93.9096	105.75	-29.4639	154.172	10.4001	-10.2899	4.62704	-7.57677	41.7231		68.6267	184.995	-29.5953	75.5205	161.844	86.4943	33.9123	22.9999	45.8487
[truncated: 5 more columns]

## Sheet: Fig1d
Fig1d	Trace	Time	WT													kcc-3(ok228)										abts-3(ok368)														Peak	WT	abts-1(ok1566)	abts-2(gk951956)	abts-3(ok368)	abts-4(ok953)	abts-4(ok954)	kcc-2(vs132)	kcc-3(ok228)
		0	2.56743	-0.437234	-0.976676	-1.09082	4.95412	-0.706194	1.83698	0.178794	0.675002	1.69494	-0.0418805	7.07425		4.58147	-3.90427	0.894472	1.03892	2.63052	3.97749	2.16731	2.02434	0.610608		2.60694	5.84632	2.816	8.12927	2.45555	2.18895	3.63463	1.71468	-1.41534	2.31137	-1.11123	-0.391204				98.1078	289.19	120.694	97.2445	210.952	134.678	73.6871	73.2354
		2	1.92115	-0.908819	0.679207	-0.368536	6.2831	-0.94339	1.6351	1.36767	1.21578	2.51486	-2.67412	5.6276		3.80404	-4.43947	0.228822	2.01097	4.21382	4.36913	1.57036	1.56137	0.627446		3.66325	4.40801	3.22789	5.53026	1.05404	0.501265	2.07005	1.43333	-1.25581	2.08006	1.20556	3.5327				248.392	61.6257	119.566	24.6459	42.8543	269.608	294.761	66.2993
		4	1.42611	-0.953532	1.12511	0.696111	5.9661	-1.08052	2.51655	1.98851	-0.500881	2.04427	-3.70589	4.33596		2.70686	-5.3372	-0.62488	-0.298907	1.54226	3.57963	1.27539	0.566571	0.613665		3.5517	4.38383	6.31363	0.825425	-3.86672	0.503934	1.72964	0.690253	-0.17741	1.08297	2.58263	1.84042				59.7944	224.694	106.856	98.5812	85.4137	25.192	122.8	132.982
		6	1.36009	-0.578898	1.14081	-0.0876163	8.42326	-1.17931	1.20564	0.673157	0.311487	0.540248	0.967874	3.09097		1.97897	-4.96677	-0.175217	-0.857132	1.1746	2.43244	1.742	0.158624	0.560642		2.74716	3.37432	3.63732	-0.124755	-11.1815	-0.0362205	0.467475	0.728954	0.293314	3.80457	2.80769	0.82952				93.4319	129.545	68.117	66.3325	247.589	121.856	116.502	30.6955
		8	-1.75394	-0.176507	0.589596	-0.239944	7.07441	-0.471012	0.610799	1.75997	0.881334	1.45667	0.582385	1.71317		1.768	-4.15219	-0.345246	-0.268053	1.93206	1.37729	0.955375	-0.0734222	0.575899		2.80685	2.65443	1.91753	-4.0567	-9.07407	0.914082	0.4298	0.176447	0.608496	2.48897	0.963206	-0.367991				139.623	209.995	37.0938	59.7172	28.2892	88.547	183.69	95.3913
		10	-1.95439	0.201402	0.822441	1.41262	3.04492	-0.146544	-1.84496	0.725518	-0.460227	0.336684	0.608272	-1.11779		1.05814	-3.81596	0.998221	1.63044	-0.952147	-1.69144	0.583755	-0.553335	0.486299		2.1405	1.57023	-0.0212409	-6.61314	-8.16968	1.26281	0.328502	0.2646	0.319347	2.5291	1.5974	1.06791				378.125	38.0745	289.835	46.3714	42.3799	167.053	111.196	57.1795
		12	-0.343968	0.328686	1.63842	2.56714	0.19479	-0.297004	-1.45425	0.115103	-1.75144	0.680707	-0.198181	-0.934846		1.84262	-3.51889	-0.321933	0.293166	-0.0442912	0.0616808	-1.49769	-0.446904	0.390808		2.58291	1.59188	-1.32805	-0.0515255	-7.76687	1.05885	-0.267409	0.131279	0.142879	0.340923	0.853901	-0.748864				279.396	245.202		33.805		43.8552		175.79
		14	-0.774764	0.0305914	-1.43096	4.85684	-1.07811	-0.583488	-1.73409	-0.217941	1.65115	-0.0460193	0.326828	-2.32248		-0.964837	-2.22857	-0.605431	-0.819454	-0.231983	0.363002	-1.05823	-0.477704	0.257151		1.52326	-0.31722	0.453549	1.14195	-1.80941	0.851389	0.0418778	-0.0322571	0.505928	0.720917	0.810676	-1.18604				136.992			46.1177				85.9583
		16	-4.97854	0.41257	0.580634	1.88207	-2.21956	-0.152206	-0.146721	-1.02783	0.47858	-0.0519741	2.44124	-3.17574		-1.83676	0.743635	-0.217821	0.167325	-1.00653	0.416094	-0.771238	-0.0364982	0.30596		-0.444518	-1.46298	-0.0473377	-0.033109	2.9783	0.224367	-0.516671	0.442419	0.7315	-0.0201963	1.23408	-0.285016				158.124			45.9718				14.1225
		18	-3.1062	0.344258	0.830846	-3.35692	-4.38108	0.35505	-1.19153	-0.321122	0.526568	-0.0407445	0.819713	-4.38139		-2.91447	4.24381	-1.51977	-1.85238	-2.60467	-1.76091	-0.279849	-0.433309	0.556576		-2.48544	-2.63497	-1.11651	-6.42408	3.9736	-0.146848	-1.15081	0.0522417	-0.4141	0.192813	-0.362061	-0.0267622				265.386			58.9746
		20	-0.203292	0.588431	1.59453	-4.20538	-7.71295	-0.0097747	-0.518725	0.707771	-0.00406583	-2.09831	-1.10579	-3.79452		-1.32794	4.56974	-0.219577	-1.33182	-1.45191	-1.66575	-0.523777	-0.38807	0.44618		-3.10018	-3.47939	-1.73276	-7.82104	4.37974	-0.254239	-1.1891	-0.166008	-0.0543294	-1.05812	-2.52372	0.28647				309.289			92.3807
		22	1.00156	0.790468	0.0731189	-2.32034	-5.59529	0.203676	0.181112	-1.47627	-0.198105	0.0865023	1.4737	-3.71407		-1.66141	5.05632	-0.314681	0.0753324	-0.391143	-1.85261	-0.942589	-0.150044	0.507359		-3.11456	-2.9728	-1.3933	5.18792	6.35696	-0.852443	-1.1609	-1.93129	1.62573	-3.03352	-1.91957	0.478296				176.84			59.0451
		24	1.68675	0.670815	-3.2769	0.951085	-3.89129	1.09164	0.124787	-1.03649	-0.260745	-3.07852	1.04698	-1.18093		-2.44733	5.32814	0.927348	0.299997	-0.577493	-2.19963	-1.87611	-0.225536	0.540198		-2.97541	-3.80678	-3.77121	0.960662	8.48442	-2.08907	-0.786336	-1.43016	-1.29824	-3.62477	-3.00431	-0.0564577
		26	2.18891	-0.156194	-3.15198	0.874126	-5.0378	1.52038	0.284984	-1.7878	-1.44395	-1.4248	-1.78038	-0.561522		-3.45375	6.12176	0.300057	0.128567	-2.4042	-2.96396	-1.06353	-0.68098	0.681961		-4.36711	-4.06947	-4.41361	1.82594	6.89934	-1.87752	-1.57148	-1.30019	0.224546	-3.77228	-1.49907	-0.868382
		28	0.96316	-0.15599	-0.238514	-1.57022	-6.02458	2.39902	-1.50562	-1.64912	-1.1199	-2.61451	1.23923	-0.658623		-3.13354	6.29993	0.995758	-0.217024	-1.82894	-4.44262	-0.28104	-0.845071	0.834971		-5.13574	-5.08554	-4.5421	1.52281	5.28668	-2.24917	-2.0596	-0.774228	0.163477	-4.04276	-1.63521	-4.10449
		30	0.787948	0.751115	-1.79561	-4.18778	-4.90504	1.02645	-1.28887	-0.688573	-1.44135	-3.59077	0.218948	-0.550736		-2.9412	8.59225	1.13751	-1.66266	-0.540953	-5.25507	-0.899547	-0.828951	0.942446		-3.8028	-5.34744	-5.7151	0.778718	4.89727	-3.26862	-2.40062	-1.18487	-0.366246	-2.40062	-2.10997	-2.47375
		32	7.41186	-1.28564	-0.908123	-5.59234	6.02032	2.52465	16.3041	-2.98444	22.0838	13.2383	20.0724	-1.67276		-6.59673	11.125	5.06686	0.937112	0.369726	3.14351	-3.60479	2.68053	1.50349		10.8016	-1.40771	2.76575	17.8346	6.11397	5.73407	-1.22123	7.47289	1.28896	12.3432	11.4677	0.561814
		34	12.897	26.9051	3.30644	-4.64432	12.8292	24.5714	37.3155	-2.43483	36.5035	26.8336	34.9284	5.17939		6.72734	15.2499	15.4306	4.87306	-1.469	12.5186	5.17281	10.0063	2.0578		25.6564	4.12896	7.49217	28.5432	9.24254	10.3167	0.0994124	13.1474	0.568159	25.6786	23.8912	26.3591
		36	12.8177	62.3646	18.0989	8.34454	20.9742	52.5925	56.005	7.58052	48.5877	43.9645	53.0654	22.3956		14.2272	20.55	20.575	8.50467	2.37774	18.0338	5.95943	16.4216	2.86548		35.4443	8.25709	11.2506	29.0306	22.0983	13.9887	4.73484	16.7261	9.49601	36.9355	36.7151	33.2604
		38	16.3872	103.09	28.0744	12.6038	32.841	78.2569	77.6794	22.7215	59.3252	63.7325	65.2715	34.8544		21.5625	26.8942	26.7636	10.7559	5.12508	22.2514	6.94456	24.1538	4.29076		42.8008	11.6646	15.2054	36.6508	34.3819	17.866	12.8509	20.1036	12.9387	43.9581	48.8995	38.5277
		40	21.1608	144.382	39.9087	17.1027	45.2801	105.919	97.7537	29.4371	68.9475	77.3778	77.5802	43.1885		31.5467	32.3745	33.3826	12.6746	13.1289	25.734	7.77366	31.6525	5.72442		49.3978	14.0173	18.0391	41.0602	44.889	20.3262	15.9901	24.9612	16.5865	49.1205	57.8981	46.26
		42	27.1431	177.214	52.7514	21.0681	58.3022	135.963	117.206	37.5545	77.8272	92.5726	88.1033	51.8703		41.3974	38.4308	38.9902	12.7248	22.0631	29.1536	10.0034	39.0864	7.44641		52.6131	15.0379	21.4456	44.28	51.1746	23.41	18.2644	27.4483	18.8428	52.5455	66.7132	49.7632
		44	31.6444	199.835	57.1584	26.2001	69.0207	172.029	139.126	45.2369	83.515	105.445	104.167	60.9737		49.3524	40.8666	45.0416	15.3346	29.3901	33.1233	9.31268	45.3757	9.05476		57.8938	17.3764	25.5264	44.5444	56.2465	27.0437	20.8591	29.399	19.0669	54.7791	74.2091	52.7763
		46	40.7002	215.099	58.2646	28.5174	78.3883	203.987	160.812	50.1794	93.0784	113.462	123.13	70.8372		52.5663	45.5647	54.2721	16.3894	34.2859	36.5925	11.1104	50.9541	10.1562		63.3555	18.4343	29.6597	45.1559	56.8177	28.5738	20.5408	30.7767	19.7886	55.3189	82.5238	55.6958
		48	49.2561	227.105	59.7944	32.3451	83.2729	232.31	181.692	59.0847	101.895	121.086	136.844	79.2737		58.0173	46.8179	64.6998	16.1689	42.8259	39.1698	12.2999	55.762	10.8306		64.9075	18.3641	32.1488	43.0265	57.5523	31.2515	21.5204	32.9164	21.9245	56.6361	86.2207	57.0825
		50	52.4351	238.209	53.0746	35.9242	89.8756	258.256	199.344	65.4174	107.197	124.336	149.718	85.4249		61.5818	52.725	70.615	19.0419	51.6616	42.4965	11.1484	60.8346	11.3314		69.9446	19.4274	35.0398	49.1819	59.0126	33.0067	22.9457	34.4962	23.2605	58.9746	87.5461	59.0451
		52	56.334	244.836	52.8992	39.0547	94.1233	282.631	216.992	71.9524	114.704	134.635	173.279	95.9587		63.6516	56.5149	77.7869	18.0603	55.8522	47.1577	13.1735	64.345	11.5996		75.0584	19.7965	39.763	54.2446	59.7172	35.2532	23.2646	36.3035	23.5304	58.2818	89.7004	58.7314
		54	61.4633	247.353	46.9162	43.7404	100.166	304.932	230.973	77.6334	118.214	139.954	191.763	109.213		69.0601	57.9888	84.8293	20.787	56.8947	48.3525	15.8735	67.6988	11.6873		78.4464	20.8629	44.4394	57.1307	59.1771	35.0349	22.1254	37.7768	24.9595	57.5447	89.9705	55.2831
		56	65.279	248.392	41.7273	47.4523	108.491	316.222	241.058	85.3162	128.526	147.47	199.25	113.548		71.6553	60.9526	90.6201	22.0686	61.0986	51.2245	19.8027	71.6358	12.0382		82.6656	22.2543	46.7426	64.3815	57.927	38.3531	24.6848	39.3769	25.7749	58.3278	90.0506	48.4042
		58	70.8255	244.981	38.531	51.913	113.319	331.909	248	90.5397	131.071	156.69	203.922	121.014		72.3801	63.9757	96.3742	22.0969	62.5864	52.9802	25.5273	74.5743	12.3191		85.3508	24.6459	50.0132	66.3325	57.8637	38.3692	27.7458	40.9553	27.7415	56.4611	91.1436	44.8153
		60	72.3939	241.561	35.4986	54.4321	116.616	358.413	259.637	96.5917	138.119	162.73	217.185	124.727		73.2354	66.2993	102.093	24.0413	68.7482	54.4467	25.22	77.2922	12.3708		88.412	22.4362	53.3528	64.3672	58.7174	39.9599	29.4096	42.7933	29.2636	56.2392	92.3807	43.5252
		62	74.1478	235.342	33.5367	57.1801	122.58	357.223	264.192	102.734	139.626	162.883	237.282	128.605		72.63	63.653	105.438	26.1416	75.8324	56.3172	28.7113	79.8213	12.2934		90.2782	20.8999	55.9199	61.6827	58.4503	41.2908	30.925	44.1329	29.9934	54.5675	90.8798	39.6403
		64	79.0987	229.763	31.1896	56.2867	127.064	362.701	266.385	110.536	144.657	169.349	252.949	131.361		73.0711	63.4027	110.723	28.0554	80.1833	56.358	32.9565	82.0301	12.3023		92.6608	19.6328	58.5514	63.5077	56.6335	41.5662	32.3531	45.158	30.5278	51.6152	89.7272	35.1679
		66	80.1078	222.436	27.9824	58.0717	130.415	362.968	270.744	119.058	147.643	177.13	261.172	134.434		66.4201	63.9953	117.739	28.4648	82.9703	57.1795	34.7356	83.5057	12.371		93.4061	16.6925	59.4731	63.253	53.0375	41.1146	32.1774	45.8055	31.1622	47.8037	88.2081	33.3051
		68	80.4539	218.404	28.3209	61.0126	129.346	365.473	275.251	123.337	151.553	180.419	264.891	137.37		67.8433	62.4483	124.293	28.1637	85.3743	54.0431	37.9248	84.5821	12.306		94.4985	17.4352	61.1339	62.9674	49.9993	41.5521	32.4675	46.1177	33.0426	47.0093	86.6138	31.0496
		70	81.8468	213.926	26.4244	64.9693	131.467	367.211	275.823	128.244	153.318	181.867	276.339	138.149		63.9665	58.8905	128.434	29.1672	89.5302	53.6194	43.578	85.0031	12.1037		93.5411	17.9084	63.9986	63.7765	46.0136	43.0727	33.805	44.8969	34.0142	46.9943	85.1631	29.3847
		72	84.1118	208.427	27.884	68.0901	130.081	369.942	274.611	128.221	151.586	186.102	286.824	137.356		67.2495	54.2991	127.96	29.854	90.2098	53.6922	45.8182	85.3929	11.8076		93.5062	16.4148	65.8261	57.9449	44.5718	43.6427	33.3911	45.2318	35.4435	46.9353	82.1238	25.5972
		74	88.3056	204.795	22.3586	71.8121	129.98	374.297	278.134	133.228	155.284	196.676	286.489	137.412		67.5242	49.5561	132.982	30.6955	92.8682	52.0739	52.8473	85.9583	11.4809		94.598	16.4815	67.0331	56.3868	43.2903	43.6089	32.4045	45.7631	35.8128	49.6787	80.689	25.3034
		76	89.9924	201.548	22.4044	74.5966	135.54	374.118	279.396	132.305	154.883	195.947	297.338	137.666		66.8688	46.7648	130.21	30.2143	92.4842	48.0521	59.3412	85.0978	10.9805		96.4171	14.3667	68.6457	56.2841	39.1294	43.3376	32.0198	45.4854	36.7968	50.1503	80.3561	23.648
		78	91.193	198.693	21.4267	76.159	139.623	373.948	276.051	133.924	158.124	198.007	297.191	141.162		66.8162	42.1932	129.459	30.1417	94.9688	48.5044	63.9031	84.2272	10.4479		95.3274	13.8779	69.253	54.9819	36.8109	44.2788	31.5871	45.1842	37.7134	49.742	79.8011	22.3007
		80	92.9688	198.578	21.2327	75.3884	131.074	375.883	279.012	134.413	153.967	207.941	301.619	146.355		60.5186	39.5019	126.934	30.5006	90.8194	47.3649	68.3311	81.6616	9.79698		94.9887	13.337	70.8474	59.6515	32.7752	45.8219	30.5985	45.53	38.1875	48.6991	76.4636	21.2887
		82	93.7314	198.983	19.0564	77.6349	123.693	372.306	274.827	135.598	150.33	211.83	304.748	151.332		57.9903	34.706	126.154	30.3289	92.1219	47.5118	69.9551	80.0587	9.45699		93.4945	11.8731	73.5574	58.3921	30.6455	45.1549	31.4437	44.7528	40.3629	47.1409	75.0385	20.887
		84	94.8888	199.712	18.4694	80.9379	126.893	373.678	267.32	136.992	144.701	216.813	309.289	153.873		53.5491	31.5587	124.665	28.0911	92.3533	46.9535	71.1629	78.2527	9.35577		95.8879	12.7466	74.743	53.398	32.2835	46.0751	30.9266	44.9572	41.2025	45.2145	71.6381	20.3495
		86	93.7439	198.659	17.7609	80.5872	130.543	366.549	267.135	135.431	138.635	219.003	304.01	157.69		51.6662	27.7136	127.798	27.9675	91.1542	44.6079	74.348	76.6541	9.29753		96.4161	12.8217	77.1715	45.5042	32.5802	45.7816	31.2303	44.3399	42.1453	43.6929	70.6495	21.0427
		88	94.9683	194.089	17.2469	79.6181	131.648	369.091	252.443	134.049	131.005	218.142	299.493	160.894		49.9049	23.9184	126.665	27.3241	91.9111	48.0033	78.9403	75.9592	9.21733		97.2445	12.5164	83.6323	45.1664	34.4246	45.8692	29.8975	42.3024	41.7671	43.9207	70.8501	19.3866
		90	95.7682	190.131	17.0826	79.8221	131.236	369.632	249.409	132.823	122.816	223.263	309.086	163.423		45.6673	22.5262	127.264	29.3763	93.4859	46.0652	78.9268	74.5755	9.23433		95.3985	10.9456	90.8794	44.5593	35.282	45.8003	29.6928	40.0123	42.492	44.794	65.0461	17.9497
		92	96.2562	181.293	17.1937	82.1347	129.238	373.016	252.669	132.225	116.263	222.856	299.728	169.881		45.633	19.7431	127.462	27.005	95.3913	43.7467	80.7991	73.1033	9.42489		96.1697	9.50626	96.0523	42.4266	33.7636	45.4734	27.9826	40.1305	43.9168	45.2936	63.0979	18.6326
		94	96.1542	180.764	16.3	83.9201	127.461	374.288	247.54	131.598	110.441	221.13	293.87	175.551		44.7769	16.0584	127.57	26.2024	94.7836	41.0327	87.2767	71.5575	9.66634		95.2272	8.54256	96.2665	49.7117	33.4197	46.1027	26.1199	40.2304	43.9921	45.2866	62.5001	20.3106
		96	97.3313	179.644	14.3038	82.5701	126.471	376.772	246.265	128.535	106.138	227.553	286.791	175.9		41.4605	12.8745	123.144	25.9407	91.8162	37.2348	93.1789	69.4639	9.78916		94.015	8.92411	98.5812	46.785	31.5399	46.3714	24.9515	39.2978	44.6733	45.5112	61.7721	15.4934
		98	98.1078	175.135	14.0367	87.4838	127.412	366.926	244.696	126.438	98.6907	226.855	291.817	175.357		38.5738	10.7691	118.579	26.4162	89.3444	34.9871	95.34	67.7725	9.82529		92.7962	7.56427	95.4053	45.0735	30.1431	46.2639	22.5463	39.0192	45.662	45.8857	58.7702	13.5623
		100	97.3004	169.574	11.0155	89.6605	128.465	376.352	241.974	126.411	93.818	234.621	288.545	176.254		34.4111	8.53315	112.299	27.9131	85.3494	37.2268	100.552	66.2572	9.86281		91.27	6.9917	92.4414	40.5617	25.9716	44.8495	20.3536	37.6695	45.9718	47.3404	57.5274	15.5358
		102	97.3192	167.151	9.72451	93.4319	128.366	378.125	236.413	121.602	91.7775	230.549	278.99	174.773		28.9716	6.01265	108.462	26.7912	89.1328	36.482	105.85	64.6154	10.1957		90.9821	5.22387	87.9161	40.0744	21.8494	44.9153	21.0744	37.4102	45.9506	45.7696	56.9846	15.4147
		104	94.6631	163.752	7.47635	92.4055	125.993	376.691	236.626	113.509	92.8948	229.915	272.366	176.84		27.7007	5.77381	102.899	25.4654	91.9601	36.3532	114.046	63.9452	10.4716		89.3101	3.91088	84.9376	37.6168	17.8349	46.057	20.2614	35.5305	45.1929	44.623	53.8159	15.5092
		106	95.6013	157.754	8.75878	92.1387	130.685	370.614	230.521	106.927	85.5119	234.847	259.874	174.184		28.0464	3.50502	95.1693	25.4081	91.4211	32.9329	115.012	62.1603	10.4659		88.9137	2.62647	86.7174	37.2352	14.984	46.2482	17.9708	34.802	45.2494	42.6019	51.2989	15.0442
		108	92.8414	154.676	7.11486	90.5776	132.339	365.825	224.389	102.69	83.5684	240.91	256.087	167.614		26.3894	1.44894	92.2877	24.1063	89.6999	31.38	130.422	62.0512	11.1916		88.3093	2.3721	84.9991	36.7285	15.5752	44.0411	16.1985	34.9033	45.7537	41.3828	49.8907	15.7198
		110	92.1181	150.051	6.95782	86.099	129.502	360.181	223.764	94.9695	80.2655	245.979	247.639	166.32		24.6398	-0.732762	86.7289	24.0864	89.5397	30.5578	148.646	62.0973	12.0408		87.8493	0.760166	84.1216	33.2164	13.9067	42.7227	14.4336	34.2845	45.2472	40.431	48.8095	15.6903
		112	89.094	145.208	6.13718	83.5596	127.744	358.695	218.622	89.2106	73.2464	261.037	247.537	162.197		21.3072	-2.17204	85.1834	21.3646	84.9796	29.7403	163.852	61.676	13.0047		88.0635	-0.846342	83.134	32.8453	12.6389	43.4013	14.5345	34.2805	45.2292	40.4599	47.4922	14.5079
		114	86.8392	141.474	6.19057	82.9516	126.906	351.702	216.976	83.8642	70.6592	265.386	245.6	158.959		18.2247	-1.45026	86.7405	20.2137	84.0199	28.025	169.444	61.4436	13.5278		87.963	-2.20718	84.2798	28.1051	11.0923	41.865	14.04	33.4647	45.5041	40.4798	45.6168	13.869
		116	84.5087	135.859	6.66001	81.7103	129.249	347.403	209.611	80.4642	67.0588	260.247	236.914	155.303		14.0902	-1.18584	83.2333	18.8199	80.4377	27.8881	173.911	60.2897	13.8915		86.6612	-1.67919	83.9848	27.8847	9.55384	42.9271	14.1495	32.0636	45.481	41.0738	43.5333	13.3556
		118	81.123	134.783	5.92766	79.7635	124.333	341.058	206.093	76.2379	65.5296	260.377	234.649	153.236		13.1143	-2.21843	80.8494	17.9301	77.8908	25.4582	175.79	59.12	14.1225		87.9166	-3.78477	83.4869	24.1797	7.40059	41.5011	13.3249	31.1257	43.882	42.7319	41.3779	12.3224

## Sheet: Fig1e
Fig1e	WT	anoh-1(tm4762)	anoh-2(tm4796)	clh-1(qa900)	clh-2(ok636)	clh-3(ok763)	clh-4(ok1162)	clh-5 RNAi	clh-6(ok791)	best-1(tm6972)	best-2(tm6751)	best-3(tm6768)	best-4(tm7120)	best-7(gk963665)	best-8(gk128576)	best-9(tm7876)	best-10(ok2691)	best-11(tm7837)	best-12(gk257154)	best-13(gk452273)	best-13(gk702522)	best-14(gk681146)	best-15(gk443656)	best-16(gk205018)	best-17(gk960972)	best-19(gk478492)	best-20(gk705349)	best-20(gk902100)	best-21(gk219765)	best-24(gk314665)	gab-1(tm3577)	acc-1(tm3268)	acc-2(ok2216)	acc-3(ok3450)	acc-4(ok2371)	lgc-57(tm6214)	lgc-56(tm4317)	glc-2(gk179)	glc-2(ok1047)	glc-3(ok321)	glc-4(ok212)	lgc-20(gk353686)	lgc-23(tm6258)	lgc-24(gk295568)	lgc-34(gk532)	lgc-36(tm2749)	lgc-36(gk247083)	lgc-37(tm6573)	lgc-38(kan20)
	260.539	49.2934	317.352	107.19	311.427	422.002	243.552	303.119	153.51	111.501	122.032	160.225	237.953	365.848	183.019	244.296	247.137	190.533	240.11	169.726	510.779	179.753	167.813	355.094	325.716	114.76	648.1	79.763	349.764	350.072	152.869	611.327	432.317	623.826	826.779	601.677	531.53	383.087	208.895	372.695	381.785	434.023	320.92	538.859	164.743	237.057	475.003	922.519	377.03
	262.754	190.581	104.862	20.1541	86.7803	130.97	121.267	220.531	75.6179	95.6775	110.02	25.7152	143.635	94.9411	248.469	137.62	93.1283	234.979	390.7	111.692	154.816	98.1174	201.027	511.528	363.165	42.4932	173.136	157.237	114.474	94.9502	553.215	542.787	177.613	596.635	541.497	353.565	325.623	402.613	175.517	507.144	560.199	492.227	292.058	282.92	27.5859	320.26	61.9097	293.896	382.296
	375.62	22.0941	122.144	127.232	143.119	119.796	170.169	420.239	43.752	241.092	170.093	500.654	188.604	55.8381	245.585	109.166	467.439	111.752	57.095	337.112	247.79	238.751	235.688	90.935	296.052	289.976	117.026	140.364	295.691	99.5342	514.235	626.513	44.863	254.145	274.444	408.332	338.661	717.038	363.802	122.565	710.863	289.011	443.475	204.678	347.763	213.968	500.176	248.816	814.252
	187.446	154.412	295.99	166.055	40.6221	186.429	291.174	246.683	299.996	454.649	145.833	311.971	483.008	239.34	49.5095	167.522	578.714	52.2245	546.292	121.99	413.231	86.1313	182.789	134.444	186.963	97.0913	154.72	250.196	606.125	61.4288	263.374	215.263		265.723	435.75	572.611	515.987	512.384	555.532	505.963	619.987	480.804	506.595	469.513	551.175	311.524	517.783	774.417	840.398
	637.264	102.611	28.9621	218.195	343.829	204.654	198.613	200.877	145.275	141.188	174.462	107.173	35.9542		266.664	101.818	140.566	250.565	303.066	305.082	233.298	454.451	239.955	83.4549	165.88	268.039	152.209	574.53	451.531	464.186		469.111		435.442	124.768		446.59	349.027	363.463	368.55	288.529	700.823	652.357			170.183	339.409	246.611	598.409
	500.836	206.256	119.691	477.94	8.31783	194.158	335.945	344.955	359.432	207.113	73.2694	33.5676	354.245		206.413	151.358	143.262	62.8004	596.019	162.941	448.708	257.503	431.428	139.85	277.582	675.918	94.2419	328.534	467.017	532.467		283.207		112.011	594.164		585.807		550.582	365.833		690.054	825.818			608.606	317.444		128.861
	223.482	45.0281	220.859	379.693	137.631	170.919	152.411	163.095	253.619	539.939	99.0026	213.523			98.3647	173.511	359.929	232.28	579.482	231.574	165.302	250.358	400.368	172.422	87.579	513.817		741.067	305.32					75.2052	425.441				308.875			101.306				614.796
	222.566	218.982	61.6861	228.99	118.671	117.294	62.6308	444.553	49.2429		158.538	118.838			303.853	347.595	383.858	280.983	198.879	477.683	478.344	22.2079	101.104	169.302		322.751		109.725	304.403										901.859							367.23
	171.811	229.71	33.7161	196.218		92.5074	430.884		173.932		65.6993	184.261			345.781	380.27		96.8508	243.405	466.72		91.5792		201.169				402.14	162.987										739.83
	180.747	110.517	192.469	136.644		194.075	233.092		294.867		98.3061	68.6144			286.477	65.0064		299.905		685.185		283.252		215.123				149.834											758.006
	206.877	175.723	112.768	185.721		202.74	88.4497		247.889		94.8932	164.729			285.892	112.549		292.071		611.046		414.752		244.354				264.178
	187.751	71.9753	313.79	178.432		203.458	46.9822		59.4491		93.9131	105.853			216.427	173.439		216.151		180.615		344.062		170.668				296.845
	107.378	158.141	392.468			31.2301			72.0736		461.021	75.8306			192.272	116.746		175.752		493.335		463.555		268.775				200.181
	468.151	104.021				56.5954			85.6379		484.857	337.096			215.283	168.039		75.9809		422.664		167.655		226.495				209.715
	148.504	127.644									318.344	199.605			160.345	508.57		360.41		418.144		293.572		208.872				316.642
	593.459										191.394	394.466			361.486	306.953				303.541		302.12		563.411				62.4558
	538.755										133.418	163.839			136.303	83.6121						508.646		280.627
	396.291										39.3492				266.146	418.933						531.506		195.575
	277.364										29.8918				259.938	372.346						454.738		300.172
	446.741										234.34				203.659	252.843						492.396
	117.319															259.824						250.803
	535.815															130.45						288.738
	656.532															50.9321
	393.342															251.304
	585.241
[truncated: 23 more columns]

## Sheet: Fig1f
Fig1f		WT																										anoh-1(tm4762)																best-2(tm6751)
		1.65665	4.32786	-6.87863	-16.5954	-6.5347	-24.5714	-12.4836	-13.4532	-16.0615	-15.3709	-13.481	-29.2831	-27.4778	-17.5889	-20.9722	-4.87386	-10.3593	-2.47261	-3.49415	-10.9288	-39.7033	-2.91178	-4.46683	-13.1391	-13.815		-3.38877	-2.32847	-0.54587	1.17175	-1.26232	0.36175	-1.41352	-0.27944	0.748493	1.16596	-1.4863	-1.11281	-3.73447	2.13837	2.74531		-4.05715	-0.0618634	4.23604	1.2119	0.155006	0.639351
		2.21901	5.35269	-2.98224	-3.84002	0.739264	-9.69802	-4.23879	-4.94226	1.61115	7.54003	-1.40703	-11.0835	-10.3338	-7.32956	-7.53546	-2.36642	-3.32906	0.5162	-0.114397	-3.1513	-29.8431	-0.618768	-2.49935	-4.73187	-4.55285		-1.84255	0.403881	-0.58179	1.2514	-0.490848	0.772655	-0.935315	-0.189375	1.01366	-1.80095	-1.0544	-0.781071	-2.55671	1.17297	0.654584		0.592564	1.44242	4.91919	1.62942	0.767725	-0.733754
		2.82804	5.34736	-1.18477	0.530626	3.05869	-4.77189	-1.20844	-2.78541	6.06882	11.8299	2.22662	-2.7458	-6.06369	-3.98653	-3.54221	-0.777849	-0.555218	1.6406	1.10823	-1.0298	-27.4331	0.0439689	-1.52539	-1.38892	-1.37584		-1.4468	0.872986	-0.57263	1.27924	-0.141231	1.41521	-0.780296	-0.194925	0.959128	-1.46609	-0.690093	-0.350593	-1.93845	0.821071	0.581363		0.909435	1.62988	4.87319	1.43381	0.926534	-0.80278
		2.55234	5.02525	-0.553836	2.02285	3.70753	-2.4733	0.180114	-2.29285	8.4901	12.5979	3.51945	1.15247	-5.32187	-2.24609	-2.02135	-0.310066	0.60444	2.20884	1.42932	-0.372589	-27.3388	-0.43018	-0.908341	0.386977	-0.0107162		-1.29634	0.828371	-0.35145	1.25174	0.322991	1.23066	-0.629905	-0.194185	0.991155	-1.46486	-0.674457	-0.563805	-1.53732	0.687358	0.76672		1.42036	1.96671	5.18575	1.29797	0.863926	-0.896169
		2.05181	4.65512	-0.56525	2.25876	3.86535	-1.92133	0.0197992	-1.42264	8.31637	12.0648	4.17401	4.03934	-5.66603	-2.13726	-1.61769	0.0573238	1.91444	2.2051	1.04332	0.0700276	-24.8289	-0.0461715	-1.07524	0.616701	0.399268		-1.16219	0.711622	-0.14612	1.37792	0.182122	1.88553	-0.571025	-0.093095	0.884214	-1.03074	-0.717204	-1.31807	-1.44583	0.477674	0.559227		1.01295	2.11291	4.94645	1.32695	0.664032	-0.474087
		2.30388	4.4465	-0.715977	2.22129	3.57393	-1.17807	0.33805	-0.939837	7.00391	10.3631	4.06806	4.35426	-6.04493	-1.41216	-1.46191	0.652107	2.13093	1.46018	0.358187	-0.218039	-25.0393	0.388574	-0.662132	1.04595	0.536904		-0.99586	0.198539	-0.24689	1.22028	0.312088	1.23866	-0.233546	-0.117276	0.894266	-1.15243	-0.85808	-1.27222	-0.948346	0.596257	0.346217		1.03887	2.22689	4.8906	1.41384	0.777926	-0.399373
		1.27033	3.81562	-0.76579	1.80338	3.13356	-0.957009	0.554512	-0.463884	7.29458	9.25744	4.18748	2.99767	-7.02634	-0.948045	-1.67961	-0.0613974	1.46969	0.802716	0.688734	-0.198841	-26.3399	0.423337	-0.198492	1.33783	0.44513		-0.84008	0.123002	-0.37324	1.14871	0.30527	1.10007	-0.0965987	0.123357	0.943883	-1.01106	-0.400419	-0.206433	-0.74703	0.588518	0.408773		0.899956	2.03121	4.95558	1.49945	0.690251	-0.462086
		0.303855	3.54617	-0.837595	1.46318	2.71078	-0.467842	0.12317	-0.41288	6.3139	8.05074	3.75772	2.69541	-7.81247	-0.468496	-2.3702	-1.10264	1.29272	0.611152	0.698344	0.0401598	-26.6544	0.788612	0.103383	0.775709	0.381771		-0.9462	0.194488	-0.14334	1.56632	-0.12699	0.833826	-0.0468945	0.0280565	0.801578	-0.387345	-0.369333	0.0207215	-0.922045	0.448476	0.307571		0.193956	1.67719	4.53564	1.43218	0.327325	-0.128834
		-0.397688	3.12142	-0.894317	1.465	1.98987	-0.329523	0.106307	-0.205894	4.34722	6.98517	3.22263	2.14255	-5.26892	-0.658323	-2.69983	-0.784366	1.05885	0.52391	0.550747	0.0603979	-28.1211	0.506761	0.0186797	1.04062	0.183603		-0.99399	0.402242	0.00298	0.977056	0.940324	0.737786	0.0928912	0.290708	0.527551	-0.594432	-0.42325	0.0766014	-0.524151	0.356971	0.398106		1.62004	1.63503	4.49519	1.54156	0.414803	0.208603
		-0.767208	2.66372	-0.907006	1.08403	1.46675	-0.55746	0.127096	0.108182	5.39027	5.77052	2.84064	1.29698	4.99592	-1.06984	-2.99531	0.000443088	1.25101	0.547781	0.66516	0.0826012	-23.8461	0.694221	0.0426142	1.0625	0.118378		-0.89752	0.039804	-0.08666	1.36483	-0.0775396	0.546415	0.287527	0.26612	0.157445	-0.81232	-0.127293	0.170418	-0.661464	0.269938	0.367755		2.06776	1.30299	4.22216	1.65225	0.453302	0.240396
		-1.3399	2.37334	-0.931732	0.774255	1.24344	-0.524175	0.0220999	0.172661	3.40278	3.5947	2.87213	1.21473	6.50436	-0.561941	-1.30179	0.0286659	1.03106	0.459192	0.687317	0.17555	-24.362	-0.000944005	0.167943	0.4835	1.43424		-0.60871	1.21429	-0.11551	0.786132	0.504388	0.523394	0.352321	0.109867	0.0678084	-0.134521	0.0222571	-0.0732147	-0.0383832	0.170538	0.370906		1.11334	0.926361	3.98049	1.59538	0.398165	0.570359
		-1.77093	2.1172	-0.906344	0.731907	0.869505	-0.0571042	0.15135	0.368342	1.64181	3.22525	2.48272	0.693677	4.99445	-0.42952	-0.132251	0.438782	0.941282	0.179162	0.278601	0.116588	-19.9397	0.0924692	-0.247548	0.197467	1.38592		-0.22083	0.677699	-0.11662	0.953512	0.290752	0.299092	-0.536351	0.314894	0.102782	-0.86734	-0.208477	-0.80621	-0.135516	0.0332269	0.301975		0.9797	0.831812	3.96067	1.58697	-0.38052	0.645348
		-2.0211	1.73771	-1.11235	0.309309	0.512995	-0.0316629	0.0957801	0.315516	2.49011	2.06361	1.88551	-1.27567	3.86737	-0.51665	-0.912191	1.08891	1.09238	-0.0408319	0.457458	0.467996	-11.4653	0.33331	-0.0580719	0.615292	0.95908		0.147174	1.16934	-0.06724	0.372575	0.34221	0.210232	-0.528468	0.207137	0.296307	-0.280918	-0.19023	-0.440545	-0.463151	0.112095	0.0795614		0.614415	0.666805	3.73697	1.33821	-0.280202	0.117886
		-2.46545	0.163166	-1.14408	0.128765	0.0196908	0.227435	-0.12825	-0.00573732	1.32408	0.749811	1.00132	-1.38363	1.97941	-0.270069	0.458883	-0.158206	0.294976	-0.220484	0.569644	0.324172	-12.1567	0.459261	0.205128	0.438039	0.65224		0.384393	0.40818	-0.20442	-0.16489	0.230925	0.196603	-0.562711	0.0842379	0.135786	0.461697	0.0855984	0.270681	-0.106751	0.205457	0.121362		0.110536	0.651067	3.76958	0.542098	-0.178992	0.304466
		-2.84521	-0.385179	-0.883455	0.0864767	-0.218876	0.386484	0.022887	-0.0993496	-0.124729	0.332973	0.316788	-0.212509	0.541563	0.421455	2.02397	-0.178366	-0.370069	-0.0259468	0.411632	0.230382	-1.16157	0.146682	-0.161067	0.43293	0.0827239		0.441284	-0.17467	-0.00377	-0.45962	0.249067	-0.022635	-0.273167	0.139716	0.341235	0.0293029	-0.0235129	0.430433	0.163219	0.07361	0.155012		0.0338144	0.510297	3.39737	0.0974495	-0.0682463	0.141626
		-2.8239	-0.302643	-1.18425	-0.13781	-0.418542	0.00314688	-0.0192	-0.250611	0.0510038	-0.627984	-0.598794	-0.0902173	-0.80013	-0.0731401	0.825258	-0.0430204	-0.341611	-0.186217	0.452975	-0.0350313	16.627	-0.33653	-0.184544	0.529664	-0.0769155		0.463188	-0.44689	0.225883	-0.46783	-0.512714	-0.0324576	-0.0212429	-0.11313	0.252083	-0.210659	-0.167235	0.261071	0.197848	0.0600946	-0.0423104		-0.321725	0.758113	3.39624	-0.745097	-0.780112	-0.143869
		-2.82894	-0.464996	-0.966179	-0.359544	-0.269469	0.0311901	0.0584107	-0.275678	-1.00244	-1.37186	-1.09993	1.48103	-2.38527	-0.315662	-0.061031	0.118473	-0.440845	-0.158132	0.318199	-0.116866	15.41	-0.289092	0.197029	0.840816	-0.202427		0.342694	-0.47065	0.329894	-0.45448	-0.885014	-0.0407081	0.19503	-0.203601	0.154366	0.00310092	-0.00333395	0.58295	0.24808	0.00615831	-0.176296		-0.367961	0.957578	3.29704	-1.11795	0.188394	-0.310861
		-2.87551	-0.346723	2.27525	-0.213131	-0.392429	0.0978531	0.0852162	-0.203306	-2.02743	-1.90935	-1.71448	1.43542	-3.83984	0.485101	-0.76776	-0.412904	-0.911322	0.0162844	-0.0288129	-0.445206	16.3461	0.0187703	0.715308	0.752773	-0.253191		-0.15589	-0.75635	0.347514	-0.08018	-0.422011	-0.164962	0.332089	0.0188912	-0.262978	-0.134545	0.361988	0.576861	0.0595186	-0.174671	0.0562673		-0.402063	0.884994	3.33626	-0.9659	0.295233	-0.132035
		-3.21028	-0.603217	1.87695	-0.416849	-0.503941	-0.293139	-0.064552	-0.0435278	-1.70382	-2.55229	-2.41603	-0.168631	-5.07616	0.453242	-1.52975	-0.268521	-0.751664	0.0297154	-1.16624	-0.201712	11.8859	-0.15239	-0.266869	0.581112	-0.840778		-0.40504	-0.79928	-0.18794	-0.11364	0.219829	-0.0766983	0.392528	-0.232834	-0.321236	0.67826	0.0958051	-0.208923	-0.18866	-0.181016	-0.385655		-0.558403	0.330102	3.26257	-0.943877	0.425488	-0.488385
		-3.60877	-0.889063	1.32405	-0.903235	-0.842493	0.159807	-0.223636	-0.129402	-4.05136	-3.50497	-2.72899	-1.69394	-5.78577	0.807322	1.39661	-0.614087	-0.544304	-0.0529026	-1.98053	-0.515833	8.81637	-0.27143	-0.367211	0.255035	-0.772553		-0.38826	-0.8217	-0.20778	-0.37162	-0.0174125	-0.067827	0.649951	-0.325179	-0.240097	0.455659	0.0271032	-0.593107	0.264182	-0.305486	-0.480809		-1.20162	-0.181773	3.1079	-1.38725	0.380828	-0.704611
		-4.61235	-1.02621	1.65227	3.79239	9.5951	9.66426	19.8066	0.323689	-4.19195	-14.2507	-9.9293	-15.6633	-24.8184	32.7152	7.69789	54.324	39.7184	3.8753	14.8015	-25.8206	5.64649	-0.559258	16.1117	-4.6433	-0.933871		-5.03134	-1.76549	-7.649	-12.6294	-13.9114	-0.300625	-22.8569	-9.97163	-0.458276	4.65265	3.50087	2.80101	27.3213	-1.4468	-5.87507		-8.90636	-8.86961	3.39605	-15.2912	-8.93737	-3.77952
		3.42281	6.13014	86.2417	32.5304	98.0709	79.9929	47.6302	34.4914	56.4163	64.135	20.4565	35.9997	10.9865	124.704	24.3977	223.107	110.822	73.8283	76.4656	39.0119	54.6867	10.8092	19.9066	42.5359	71.2038		3.60514	-1.65864	2.09116	1.22623	4.7192	5.33464	3.72337	2.238	4.33786	9.3085	11.6672	4.4759	98.6975	1.03337	5.3301		4.24445	0.595269	5.58005	4.72382	5.03139	6.64572
		1.96549	16.0206	123.431	55.1518	157.959	148.275	99.0712	62.1125	91.2572	100.416	43.7	63.8762	28.2691	168.654	33.0187	260.469	138.781	97.0374	104.776	64.3625	77.204	16.7374	27.9588	90.9897	135.014		5.12162	10.8999	6.41018	1.98974	7.15576	14.1592	6.45219	2.64596	4.59148	11.1792	13.6901	2.9374	139.213	2.02047	6.20696		1.18715	0.419348	3.84567	7.07547	8.64763	8.66725
		1.22545	22.0081	140.771	72.549	212.774	213.856	143.568	87.1309	114.75	126.3	63.8232	85.0023	43.7582	210.559	41.5339	292.864	161.586	112.746	122.262	87.7853	89.7465	21.4891	34.2397	131.102	188.664		5.44092	14.6738	8.43507	2.60203	7.4692	22.1533	8.18879	3.17059	4.04181	11.7679	14.7678	2.05561	153.975	2.57133	7.17983		0.602643	0.0520491	2.71541	8.57087	10.7815	9.754
		0.612691	26.793	160.767	87.4326	267.807	279.103	172.751	107.88	133.075	146.638	80.8704	105.169	57.1383	247.852	50.1249	321.978	186.142	130.678	140.939	109.035	98.5053	25.9449	38.1126	165.723	234.908		5.42231	17.3856	9.69974	3.42483	8.58004	30.1313	9.92202	3.37167	3.63648	12.3046	15.3909	0.844356	158.141	3.40611	7.42693		1.31924	0.044378	2.36749	10.284	12.2513	10.7698
		0.0977542	30.8886	183.465	99.3486	323.088	334.694	196.542	125.669	148.731	162.638	96.9485	121.167	68.327	276.176	58.4807	352.865	210.272	148.758	162.972	128.412	103.672	30.3618	41.8318	196.033	274.498		5.68894	19.7915	10.3643	3.52074	9.74711	39.4718	11.4435	3.62857	2.97403	13.176	16.2244	0.476463	157.425	4.03122	8.26594		3.34947	-0.19067	1.9864	11.834	13.4828	10.9178
		-0.166309	33.7643	207.367	110.081	381.968	382.305	216.581	140.708	160.498	172.577	113.154	134.368	77.2136	296.542	66.1803	382.224	236.316	170.103	189.085	147.27	107.446	34.7103	44.4168	225.64	306.864		5.5542	22.7127	10.9595	4.10926	10.7235	48.5174	12.6451	3.87397	2.53077	13.5925	17.3807	1.20505	154.908	4.20263	8.89768		5.54936	-0.0786111	1.2976	12.6509	14.5552	10.604
		-0.351836	36.1713	231.479	119.979	436.563	421.662	223.482	154.306	167.434	178.378	128.524	148.853	84.7461	313.644	74.3751	414.26	261.499	193.303	212.117	164.42	111.193	38.1198	48.824	256.559	334.671		5.76385	24.8438	11.5807	5.03292	11.8106	57.9632	14.0802	3.99763	2.20917	13.8679	18.6875	2.47268	150.455	4.46189	9.32246		6.82508	-0.0479348	0.50704	13.6591	15.1153	10.637
		-0.762287	39.1808	252.836	129.197	481.617	451.651	206.261	167.035	170.641	180.747	143.17	161.695	90.6043	326.968	82.5781	444.583	285.684	215.48	233.985	183.079	113.148	40.8148	51.4793	282.504	359.874		6.37543	27.0111	12.0252	5.6586	12.8347	68.4721	14.9927	4.09416	2.04184	14.6944	19.9108	3.70826	144.042	4.97165	9.49388		7.86038	-0.179876	-0.0938467	14.6108	15.9374	10.9604
		-1.43143	41.5343	271.798	136.174	523.794	475.121	195.526	178.398	171.811	179.373	155.787	169.88	94.214	337.078	90.1507	467.037	307.547	243.109	253.046	202.159	115.31	44.3525	55.1468	304.268	382.413		7.2694	28.2288	12.6301	6.25476	13.5831	78.4763	16.1158	4.18934	2.56241	15.3808	20.5122	5.02278	126.796	5.33917	9.99512		9.58578	0.18652	-0.0388363	15.4891	16.3109	10.7052
		-4.36235	43.6892	289.751	141.389	551.243	488.642	186.042	187.994	171.108	179.824	168.942	174.488	97.915	344.348	101.571	490.569	328.435	264.406	269.419	219.478	116.991	48.7524	58.8236	323.792	401.992		6.91209	30.6449	13.1502	6.67073	14.6702	83.3326	17.1038	4.34831	3.06258	16.255	21.3227	6.82408	110.706	5.69995	10.1798		11.491	-0.106817	-0.823201	16.2848	17.0338	10.4186
		31.6155	46.4596	305.584	145.503	572.161	496.857	177.642	195.666	169.129	178.989	178.197	180.176	99.7159	352.752	108.913	510.922	345.516	285.151	277.307	238.135	116.846	52.9027	62.2317	337.195	419.176		8.28128	33.5775	13.7649	7.07121	15.5036	98.0424	18.3243	4.35561	3.5731	17.0559	22.407	8.42849	97.739	6.0689	10.3853		12.7403	0.228624	-0.659125	16.9463	17.7015	10.8359
		61.4705	49.2068	318.945	148.487	585.217	500.39	171.413	200.863	165.918	177.313	187.497	185.315	101.198	361.035	114.436	526.117	363.745	301.568	277.2	256.082	117.319	55.951	66.3086	348.046	435.766		9.47145	36.0821	14.4419	7.50317	16.017	108.136	19.2844	4.64815	3.64979	17.861	23.555	10.014	88.316	6.57422	10.6788		14.0781	0.296687	-0.470015	17.7023	17.965	11.2757
		87.0483	51.8139	329.011	152.136	599.76	500.836	165.533	205.226	163.879	177.155	193.026	187.751	101.073	369.739	119.731	542.506	381.8	318.104	277.364	270.975	117.053	59.1931	70.7275	357.096	452.235		10.2242	38.3537	15.0573	7.95377	17.1681	117.629	20.148	4.68299	3.85072	18.7585	24.6921	11.8332	90.7502	6.91999	11.4923		15.0748	-0.154504	-0.766008	18.3531	18.3717	11.9627
		107.742	54.5886	338.485	156.508	620.174	498.071	160.485	209.571	161.171	176.486	198.311	186.514	101.681	377.871	124.594	555.45	394.593	336.098	271.564	283.962	116.092	63.0699	75.0107	365.525	467.729		11.5266	40.2697	15.901	8.18537	18.1809	126.404	21.1031	4.82519	4.00823	19.8947	25.418	13.4514	90.9263	7.32597	12.1142		15.8491	0.0471711	-0.940085	18.9423	18.7057	13.2025
		125.947	57.604	345.751	159.852	627.396	492.497	156.297	212.912	157.854	176.139	200.788	185.954	102.345	384.953	127.341	566.119	409.577	351.633	266.388	298.724	114.852	67.8898	79.2464	373.421	479.128		12.6192	41.8525	16.5742	8.76259	18.5738	135.657	21.967	5.00915	4.1007	20.8942	26.0105	14.7726	85.3001	7.78544	13.0569		16.6631	-4.06487	-3.10726	19.9237	18.9712	14.0645
		144.515	60.5129	350.973	163.82	632.741	471.644	152.487	215.614	155.86	176.543	203.772	186.975	103.395	391.789	129.348	577.769	424.781	364.322	255.009	311.05	113.974	72.3589	82.7863	378.85	488.917		14.1419	43.2752	17.2915	8.60786	19.1496	143.507	22.5302	5.01647	3.83061	22.1196	26.6276	16.4912	78.2808	8.20781	13.3899		17.3561	21.6056	47.1616	20.4913	19.4236	14.6501
		162.168	64.0202	355.179	168.511	637.264	448.706	149.34	217.972	153.122	175.063	206.877	187.149	104.177	399.545	130.912	583.68	438.735	372.937	244.739	323.85	112.088	77.0058	86.6452	384.722	496.16		15.4391	44.8379	17.6247	8.64547	19.8704	150.685	23.3337	5.23597	3.5539	23.0283	26.9748	18.0282	74.0834	8.52817	13.7905		17.92	64.0643	128.408	21.0144	19.8489	15.4773
		177.928	67.5977	359.945	172.017	636.521	430.633	146.923	220.128	149.887	175.203	204.785	185.09	105.582	406.81	135.93	589.982	450.883	384.777	237.865	336.691	110.765	82.6771	91.2613	388.306	501.796		16.4906	46.5549	17.938	8.88959	20.0851	156.482	24.2247	5.50656	3.42814	24.0808	27.1474	19.4492	69.724	8.9277	14.0171		18.2875	101.648	170.093	21.7208	20.2634	16.6864
		189.751	70.9344	362.565	174.233	634.024	415.848	144.151	220.982	148.185	176.113	204.075	182.363	106.458	416.277	137.733	593.459	462.955	393.178	229.335	346.377	108.693	87.3258	95.4845	391.601	505.745		17.0035	48.5736	18.1757	9.24233	20.7319	160.24	25.2705	5.76561	3.17448	25.2884	27.4389	20.7544	62.603	9.36221	13.8685		19.4534	110.02	164.093	22.4647	20.8957	17.5181
		199.689	73.5549	366	175.635	630.559	403.505	141.946	221.354	145.019	176.342	199.797	180.657	107.376	425.431	139.711	591.917	471.622	395.36	221.211	358.208	107.47	92.4785	100.439	393.094	509.155		17.2158	50.6622	18.3351	9.84582	21.1113	165.669	26.0703	6.05751	3.01508	26.4142	27.8883	22.0114	57.9107	9.76422	13.7085		20.7208	104.28	155.059	22.7893	21.5428	18.3952
		209.292	76.7472	369.154	177.442	630.554	391.797	139.884	222.095	141.724	175.645	197.42	180.639	107.378	432.527	138.921	587.65	479.341	396.291	214.333	368.025	105.871	96.8676	104.994	393.342	512.802		17.4657	52.1491	18.6786	10.2301	21.9074	170.289	26.4704	6.33045	2.71684	27.4141	28.1834	23.1848	54.4518	10.1797	14.0702		23.4761	96.8331	151.976	23.7289	21.6337	19.4964
		217.631	80.5584	369.407	179.735	631.36	380.653	137.22	222.036	139.968	174.378	193.765	179.369	107.039	437.303	137.61	583.096	486.736	395.56	207.93	377.933	104.154	102.377	109.325	392.373	517.295		17.7633	54.4863	19.0906	10.7944	22.3686	174.291	27.4076	6.79867	2.50793	28.8054	29.2821	24.3111	51.532	10.8534	14.7244		23.9167	92.0513	147.331	24.6511	22.0518	20.608
		224.726	85.7026	371.024	180.704	627.889	371.602	135.392	222.566	137.653	172.257	191.988	176.703	106.439	440.534	136.648	578.446	495.006	315.785	129.436	387.327	102.976	108.314	114.972	390.915	520.091		17.7818	57.238	19.7549	11.2349	22.8817	178.952	28.6312	7.06103	2.41267	30.1615	29.5362	25.3863	48.5524	11.253	15.7179		24.5422	94.2721	142.201	25.3944	22.6259	21.7702
		231.956	90.0153	372.141	182.05	624.242	364.115	133.292	222.255	134.191	171.226	188.763	175.013	105.651	445.705	135.593	574.74	502.285	345.274	156.575	397.085	100.94	114.503	121.167	388.083	521.818		18.5802	59.8668	20.4064	11.6989	23.4428	183.045	29.875	7.20618	2.4192	31.39	30.0042	26.2898	46.065	12.0302	16.284		24.4122	92.3236	134.741	25.6248	22.8952	22.5477
		237.489	93.7353	373.578	182.146	617.056	357.115	131.568	220.826	132.199	169.878	187.439	174.46	104.839	450.257	135.135	573.765	507.572	346.803	151.94	406.617	99.2623	120.153	129.001	385.106	525.067		19.0165	62.6902	20.59	11.9576	24.1443	186.698	30.7684	7.3916	2.3532	32.6203	30.2752	27.6685	44.759	12.9288	16.6298		24.5583	89.4023	129.614	26.0159	23.0588	23.475
		244.28	95.8569	375.188	183.102	614.425	350.096	130.739	220.08	129.738	166.106	185.431	173.284	104.092	452.436	134.718	574.789	514.048	350.906	148.309	414.109	97.6183	126.39	135.934	382.335	526.659		19.5725	65.5422	20.8058	11.938	24.9024	189.369	31.4426	7.6723	2.37012	34.1723	30.9508	28.3419	41.6864	13.6082	17.9195		24.6606	81.3874	124.691	26.4329	23.1632	25.0628
		248.726	98.2383	375.173	184.77	611.678	345.053	129.003	219.188	127.131	164.068	183.903	171.449	103.361	455.206	133.985	573.327	515.69	352.122	144.515	418.359	95.8297	132.595	140.794	383.168	529.78		20.2352	67.998	20.839	13.0398	26.13	191.696	32.3556	8.04364	2.42399	35.8192	31.5555	29.0054	39.6021	14.5344	18.4699		24.7359	75.9482	119.961	25.2957	23.0547	25.9326
		252.784	101.102	375.567	185.138	606.853	340.046	128.37	218.784	125.08	161.742	183.334	168.875	102.389	456.442	133.361	571.482	516.326	347.274	139.183	419.455	93.9831	138.681	147.884	375.571	531.885		20.5495	70.7069	21.2587	13.247	25.6427	193.805	33.409	8.27818	2.44708	37.4543	31.5935	29.7914	38.0054	15.1279	18.8479		25.0596	73.6193	117.479	24.9666	23.1431	27.1726
		256.118	105.59	375.569	186.193	600.592	333.542	126.933	218.299	122.49	158.103	180.093	166.178	101.546	458.063	132.468	566.529	517.421	343.891	137.216	420.926	92.1151	144.145	153.458	373.832	533.515		21.1332	73.9012	21.766	14.3543	27.0361	195.696	34.1086	8.67746	2.44673	38.8554	31.7713	30.4484	36.4179	15.8096	19.5913		25.2717	71.4661	110.763	25.6758	23.0787	28.4111
		258.06	111.329	375.62	187.446	595.087	327.071	125.693	217.642	121.297	155.953	180.691	164.657	100.25	459.46	133.459	563.042	517.325	340.974	135.755	427.379	90.0883	150.102	159.478	369.788	535.34		21.0727	76.6835	22.0941	15.5883	27.5257	196.664	35.1124	8.63751	2.75966	40.3254	32.4552	30.8036	34.307	16.7215	20.1136		25.4478	64.7872	102.375	26.8752	23.475	29.1539
		259.296	116.585	374.539	187.163	587.243	322.293	123.838	215.609	119.929	153.361	179.026	164.592	99.3774	461.129	133.443	557.918	518.165	336.807	131.823	435.401	88.1339	157.148	166.277	365.479	538.366		21.495	79.4737	22.0203	16.3693	28.176	198.918	35.9987	8.78539	2.70515	41.9336	33.0344	31.4904	32.626	17.7083	20.1704		25.8017	66.7018	100.421	27.8647	23.5558	30.0963
		260.539	120.997	373.712	186.218	581.467	318.859	122.087	214.448	117.827	150.393	177.548	162.013	98.2142	462.123	132.128	553.284	518.74	334.223	129.755	441.174	86.0003	164.664	173.613	362.724	541.747		21.7851	81.635	21.4643	16.9829	28.7336	200.944	36.7403	8.95536	3.0066	44.0161	33.435	32.0703	31.6014	18.1403	21.103		26.5051	64.8173	96.2362	28.7457	23.6055	31.6229
		260.277	125.532	374.102	186.133	575.711	314.321	121.119	212.561	116.516	149.546	174.821	158.766	97.144	463.029	130.622	549.312	520.16	331.953	129.152	443.711	84.9576	173.202	180.384	359.176	546.023		22.0811	84.4198	21.5057	17.7163	29.0481	201.859	37.2645	9.38136	3.16165	45.983	33.7091	31.9131	30.1021	19.1132	21.4153		26.8084	61.4165	90.5633	29.3594	23.4462	32.7747
		259.458	133.815	374.02	185.01	569.352	309.354	119.023	209.661	115.765	147.175	173.19	157.11	96.0294	465.875	138.819	545.15	523.675	326.109	125.15	444.127	83.0458	180.318	186.237	356.877	552.732		22.4619	87.8267	21.428	18.3603	29.974	203.022	37.7403	9.79194	3.51767	47.9989	34.8282	32.0764	29.2052	19.7631	21.7825		27.4002	58.9807	88.9184	29.9558	23.6285	33.2801
		257.248	145.698	372.241	184.615	561.617	303.942	118.424	207.1	114.371	146.645	170.313	155.239	94.8705	466.223	142.969	542.25	526.765	323.063	124.355	446.181	81.2246	188.879	191.852	353.842	557.559		23.096	91.2414	21.179	19.1358	30.6405	203.638	38.0737	9.80343	3.82115	49.6934	35.916	32.5834	28.1292	20.3367	22.4937		28.4153	59.6132	85.6619	30.2658	23.4426	34.6923
		254.651	157	370.756	183.618	554.482	299.18	117.75	205.281	113.786	146.167	168.541	153.171	93.8172	465.871	144.14	537.738	530.372	320.29	121.381	446.741	79.5121	197.295	197.345	351.954	562.808		24.0358	93.8408	21.0769	19.7852	31.328	203.973	38.8463	9.89453	4.07873	51.4215	37.0655	32.7066	26.9636	20.8519	22.9866		29.8644	60.1102	83.2796	31.1438	24.0153	36.1191
		252.811	160.252	368.553	182.84	547.752	296.375	116.607	204.584	113.371	143.914	166.746	151.421	92.3257	466.862	147.338	533.553	531.361	320.722	120.737	445.519	78.5122	205.206	203.716	349.753	568.46		24.5596	95.4881	21.0227	20.3012	31.5784	204.912	39.5409	10.4006	4.51943	52.6108	37.8252	32.5817	25.586	21.934	23.3709		31.3482	56.3028	79.2323	31.5249	23.8149	36.6217
		250.48	170.935	367.92	180.632	540.396	297.522	115.139	203.486	112.208	142.298	163.95	150.04	91.2747	467.146	148.504	527.346	533.008	321.203	118.896	443.16	77.6454	213.926	209.555	346.993	572.56		25.1746	97.9947	20.9246	21.0477	32.3342	205.993	40.2303	10.9332	4.80021	53.7642	38.4931	32.3365	24.1506	22.9429	23.7956		32.4521	53.5026	76.5319	32.0154	24.0005	37.1343
		247.689	178.762	366.412	180.358	537.654	297.534	114.069	202.811	111.94	142.419	162.828	146.955	90.0033	468.151	147.814	522.289	533.743	321.757	115.637	438.005	76.1701	223.556	215.925	344.712	579.105		25.9573	101.572	20.5255	21.7206	33.0891	206.256	40.8862	11.3614	5.16932	55.282	38.9969	32.6787	23.3826	23.563	24.6817		33.2438	53.9818	80.085	32.4262	24.0535	38.7684
		244.117	184.283	365.294	179.764	532.832	295.344	111.596	201.724	111.366	140.848	159.993	145.302	88.7246	468.124	147.317	516.219	531.568	321.012	113.875	434.506	74.7163	233.679	222.263	342.224	585.241		26.4715	104.898	20.5572	22.4521	32.8346	204.821	41.3901	11.4792	5.65334	56.3003	39.5771	32.4515	22.155	24.3506	24.6769		34.4055	50.9788	79.8618	32.9963	24.2293	40.0759
		241.765	191.256	364.078	179.441	527.494	294.225	110.548	200.823	110.075	139.328	159.529	144.367	87.5782	466.828	144.938	511.469	529.191	321.477	114.602	432.412	73.6846	244.824	227.364	339.5	582.269		27.3332	108.011	20.3979	23.8526	33.4575	204.844	41.8744	11.3811	6.04374	57.3431	40.8478	32.3635	21.1457	24.9897	24.9026		35.8004	50.8935	78.7502	33.474	24.3811	41.37
		239.888	200.26	362.114	178.737	523.961	292.237	109.54	199.561	109.694	138.642	156.497	142.991	86.2597	465.753	141.269	505.842	530.528	322.771	115.895	431.87	73.1868	264.274	235.291	336.76	575.931		28.1809	111.369	20.5441	25.773	34.5015	204.065	42.2156	11.894	6.91634	58.7766	41.9476	32.3359	20.7329	25.9039	25.6399		36.8419	51.5429	72.8246	33.9732	24.5727	42.024
		237.453	208.621	360.96	178.689	523.008	289.31	108.126	198.636	108.827	136.108	157.861	140.801	84.6452	465.747	138.093	502.389	530.557	322.638	115.359	433.884	71.8926	283.76	244.948	333.758	569.88		28.9009	114.757	20.6181	27.4814	35.3183	203.329	42.5381	12.211	7.4844	60.1365	42.2607	32.5137	19.5815	26.9761	25.854		37.5383	51.2932	71.6929	34.5378	24.7813	43.0325
		235.858	219.201	359.248	178.5	523.764	285.04	106.793	197.762	107.554	134.412	155.522	139.612	83.3981	464.05	136.245	496.714	534.132	322.155	114.428	433.195	70.9563	302.31	252.687	331.051	564.42		29.4519	118.605	20.6893	28.7459	36.2207	202.527	42.8048	12.1622	7.85508	61.2947	42.7744	32.3603	18.9337	28.1186	26.2628		38.1436	48.7885	70.1844	34.6899	25.2571	43.4569
		232.48	228.188	356.188	181.188	524.11	280.692	105.321	196.375	107.209	133.311	153.675	137.642	82.3826	462.554	134.634	491.875	536.847	321.763	114.81	432.467	69.3554	318.96	260.336	328.027	560.893		29.8494	122.476	20.805	29.8247	37.3817	201.036	43.3956	12.3233	8.11062	62.5431	44.0016	32.2981	17.8813	29.0045	26.7065		39.0631	44.7431	68.5654	35.0764	25.4764	44.8279
		229.751	237.141	352.96	181.559	522.64	278.899	103.814	195.292	106.019	130.959	152.785	135.628	81.1894	460.568	132.542	487.099	536.882	322.831	114.481	432.723	67.6559	334.006	267.062	326.528	560.539		30.0161	125.969	20.7194	31.2814	37.4927	200.032	43.5396	12.4001	7.38441	63.9776	44.8189	32.5199	16.8589	29.5894	27.5563		38.9312	42.3045	68.8101	35.2353	25.9867	46.5873
		226.128	243.435	349.33	183.743	520.341	275.787	102.975	194.046	104.845	129.376	149.771	135.599	79.7661	459.164	131.02	484.095	538.018	321.879	113.397	434.463	66.2228	348.876	272.114	324.702	561.036		30.4082	129.275	20.4449	32.6517	38.6985	199.45	43.8793	12.6213	8.4805	65.6825	45.5229	32.6375	16.8235	30.3637	29.0595		39.9498	40.0452	66.0293	35.7629	26.504	47.2144
		222.468	249.391	346.687	183.574	516.687	271.979	102.111	192.641	104.048	128.215	148.4	134.623	78.6795	456.632	129.177	481.166	538.755	321.471	114.778	434.144	64.4965	359.633	277.177	322.822	560.803		30.9587	132.73	20.1736	33.6699	38.675	199.252	44.3173	12.8003	8.77727	67.8443	45.9805	32.5414	15.8517	31.0248	29.8857		41.8584	39.613	66.3702	36.2583	27.1749	48.4859
		218.531	253.209	343.915	181.701	511.737	265.475	101.522	191.744	102.891	125.269	147.566	132.749	77.4455	455.008	128.11	477.179	536.691	319.288	112.929	430.517	62.8496	373.689	281.818	320.22	558.593		31.6906	135.352	20.404	34.9703	40.2724	197.733	44.6033	13.5087	9.06121	69.0476	46.4317	32.4328	14.989	31.6133	30.1381		43.4933	39.2581	66.5923	36.7734	27.5324	50.1115
		214.13	258.125	340.689	179.876	506.359	259.443	100.843	190.362	101.843	124.577	146.328	132.084	76.3961	452.805	126.127	473.402	534.984	317.574	111.069	428.585	61.8824	384.722	287.587	318.058	558.288		32.3544	137.074	20.4058	37.4597	41.1563	196.49	45.0281	13.5685	9.47173	70.4376	47.4564	31.9575	14.7885	32.1471	30.8534		44.7017	37.905	64.6224	37.2615	27.987	51.5033
		209.716	261.641	337.823	178.31	500.941	257.478	99.4233	189.184	101.173	123.414	143.989	130.587	75.2493	450.797	124.738	467.762	533.217	319.214	111.149	428.954	60.5375	397.421	292.97	315.818	556.86		32.9335	137.969	20.4714	38.9676	42.5383	195.538	44.8526	14.5524	10.1571	71.2182	47.6065	31.6324	14.7387	32.9436	31.1976		45.6324	35.5078	61.5479	37.3736	28.1498	52.0559
		205.867	262.641	335.424	177.768	497.071	253.182	97.7759	188.543	99.7818	121.37	143.068	129.432	74.2371	449.024	123.956	463.466	534.563	319.292	109.289	428.938	59.165	407.889	297.88	313.631	553.827		33.4523	138.221	20.4614	40.9361	43.1507	194.922	44.0867	15.2138	10.3006	72.1695	47.7469	31.9348	13.8838	33.5025	31.6942		47.5643	33.3343	56.8963	37.5669	27.6407	52.9769
		201.262	262.754	332.674	176.153	493.781	249.979	96.6341	187.003	98.558	120.727	141.064	128.561	73.2169	447.689	125.052	458.579	535.668	317.901	107.098	431.818	58.2317	414.937	301.868	310.922	552.656		33.3299	138.339	20.175	43.284	43.4856	193.745	43.194	16.132	10.6817	73.0299	47.9273	31.3741	13.4279	33.9818	32.2699		48.5687	32.275	52.136	38.0372	27.8806	54.6087
		197.077	262.074	330.622	174.223	490.908	245.175	95.6109	185.682	98.1211	119.483	140.754	127.673	72.1714	446.358	122.963	454.293	535.579	317.295	107.763	433.526	57.4078	423.884	307.869	308.821	549.988		33.9617	138.58	20.1966	45.0502	44.0414	192.037	42.4271	16.8832	10.3596	73.9054	48.8283	31.9367	12.6041	35.0084	32.3944		49.6094	32.6792	48.2077	38.3568	27.9551	54.9017
		193.417	261.578	327.821	172.96	488.524	243.528	94.2579	184.179	96.4471	117.851	138.894	126.881	71.2017	445.964	124.311	450.266	535.718	314.29	106.968	434.898	56.1245	433.896	313.162	306.425	545.435		34.6769	139.364	19.3855	47.1461	44.4648	191.046	41.5672	18.0085	10.9087	75.0436	50.1053	31.0983	12.5204	35.9134	32.9034		51.0524	32.8711	46.7994	39.0781	28.0759	55.7772
		189.69	260.657	325.338	171.829	485.925	239.819	93.592	182.406	95.7083	117.349	139.606	126.049	70.0289	444.802	122.672	445.076	536.279	310.562	105.227	433.356	54.7798	447.009	318.127	303.768	541.865		34.7332	139.825	18.269	48.9645	45.5536	190.072	40.5599	18.1515	11.0984	75.5483	50.4445	30.9164	11.7401	36.7752	33.4871		52.1061	30.2429	45.763	39.5097	27.8149	57.0796
		185.829	260.161	323.14	170.334	482.846	236.974	93.0396	181.049	95.3425	116.039	137.684	124.566	69.1349	444.095	121.272	439.958	535.835	307.521	103.456	432.287	53.5815	462.613	324.134	302.044	538.27		34.9314	140.723	17.8432	50.6594	46.2271	189.175	39.9799	18.6917	12.6801	76.3452	50.8395	30.5507	10.9295	37.3666	33.8241		52.6423	28.5469	43.3	39.8977	28.0121	57.9844
		182.507	259.511	321.76	169.065	479.658	233.547	92.877	179.699	93.5898	114.35	138.06	122.944	68.204	441.658	120.123	435.679	535.527	306.575	103.549	430.596	53.0829	477.807	330.962	298.996	535.392		34.9879	141.204	17.1534	52.2545	46.9458	187.701	39.2697	19.4683	13.6858	77.4464	51.5683	29.6132	10.5361	38.6648	34.1617		53.5228	28.024	40.9774	40.1562	28.2405	58.0174
		179.464	259.211	318.77	168.566	476.547	230.382	92.3212	178.296	92.8857	114.227	136.633	121.885	67.5147	439.673	119.07	429.692	536.776	304.246	103.406	427.998	52.5628	490.105	335.417	296.807	536.606		35.2409	142.452	16.5967	53.4723	47.6996	185.061	38.682	21.007	14.3726	78.2826	52.1763	29.8084	10.7452	39.7348	34.7814		53.7526	27.3966	42.0262	40.4266	28.3883	59.1721
		176.605	258.656	315.793	167.125	473.791	227.033	91.105	176.525	92.4901	112.82	135.422	121.172	66.6717	437.873	117.942	426.867	536.075	299.873	100.42	426.003	51.983	495.594	341.09	293.544	540.433		35.7441	143.266	16.0074	55.6632	48.7546	183.858	38.0593	21.8276	15.1767	78.6476	53.1149	28.905	10.1639	41.1615	34.9721		55.2822	26.439	40.7521	40.7269	28.4763	60.0673
		173.437	258.111	313.44	165.928	470.783	223.381	89.8094	175.39	91.3092	111.271	134.796	120.35	65.9767	435.948	116.475	423.274	533.588	295.347	99.0898	426.389	50.9322	500.918	347.615	292.017	544.339		36.4181	144.823	15.5386	57.7644	50.261	182.447	37.4484	22.3994	15.9253	78.7351	53.5039	28.9837	10.0493	42.1727	35.0502		57.1176	26.8967	39.8888	40.9317	28.5071	60.4335
		170.94	258.073	310.965	155.717	460.395	220.292	88.4915	174.391	90.4402	111.145	134.01	118.945	64.9691	432.674	115.038	419.686	529.71	292.168	96.6192	424.319	49.7925	498.189	353.239	290.302	548.117		37.0388	146.826	15.2944	59.5786	51.5832	181.043	36.8548	23.4584	16.8261	79.2704	53.2678	28.5144	10.04	43.2516	35.5674		58.3313	29.8316	38.4353	41.3551	28.3505	61.0727
		168.484	256.885	309.413	162.291	463.645	215.32	87.7886	173.115	89.6414	109.501	133.327	117.797	64.1264	430.677	114.044	415.804	528.134	289.191	94.4203	421.072	48.6191	497.43	359.122	289.148	548.117		37.6175	149.793	14.984	61.6297	52.5002	178.939	36.3603	25.7347	18.0871	80.6391	53.105	28.3931	9.20224	43.8962	36.3527		59.2733	32.7065	37.3591	41.6885	28.1746	62.2965
		165.39	255.997	307.558	161.985	460.241	212.952	86.8902	171.517	88.4273	108.016	131.594	116.543	63.4142	427.249	112.577	412.907	526.606	284.264	92.4905	419.623	47.6493	498.818	368.378	288.47	548.436		38.2184	151.661	14.8189	64.0791	53.8033	177.008	36.0649	26.8101	18.5148	81.6432	53.4183	27.3582	8.20435	44.7473	37.1473		60.8999	38.2619	37.1364	42.3759	28.0249	62.7347
		162.452	255.361	308.559	158.353	457.015	196.322	86.3164	169.74	88.0101	107.887	133.042	114.979	62.5936	423.446	111.267	409.803	523.712	281.786	91.9532	418.957	47.0984	501.69	375.56	287.687	546.85		38.7366	153.044	14.6226	65.6968	55.414	174.003	35.4033	27.3911	20.0014	83.3406	53.8062	27.1397	7.85023	45.4154	37.4342		63.8266	41.2202	36.2875	42.9252	28.6704	63.4005
		159.068	254.924	308.067	155.161	454.268	205.775	85.1988	168.304	87.1356	106.176	133.204	114.068	61.5132	420.055	110.251	405.73	520.839	278.917	89.6473	417.19	45.8998	505.494	382.504	286.027	544.601		39.2307	153.643	14.2192	67.582	56.2158	171.383	35.2567	28.2329	21.3876	84.6467	54.8208	26.4752	7.01901	46.3465	38.0451		66.3879	46.8083	35.7596	43.4894	29.4408	64.0009
		156.682	254.684	308.351	151.58	451.625	207.634	84.6333	166.651	86.1348	105.379	134.222	113.337	60.8836	415.351	109.983	401.76	517.633	278.042	88.1155	414.567	44.6001	509.171	392.24	284.823	541.259		39.6657	156.995	14.007	69.9761	57.4951	168.449	34.8409	28.898	22.7397	86.3473	55.2381	25.6624	6.32414	47.5614	38.3281		68.5139	56.7027	36.0957	43.8515	29.1083	64.6013
		155.559	254.07	308.005	148.515	447.553	205.466	83.3497	165.132	85.6995	105.602	133.848	112.681	60.1571	415.768	113.298	398.13	514.548	277.761	88.1031	414.014	43.8599	514.783	398.908	283.097	538.662		40.5282	158.865	13.8292	72.0372	59.342	166.443	34.5214	30.5894	23.568	86.3238	55.6058	25.6829	5.6103	48.1174	39.5095		71.5781	58.4056	33.7567	44.1546	29.1284	65.1225
		154.7	253.455	307.535	145.454	444.247	202.198	82.2813	163.464	84.9225	103.828	135.834	112.255	59.3442	413.311	111.174	394.766	515.238	275.912	85.9884	410.902	42.9051	516.392	405.671	281.616	533.201		40.3165	161.123	13.4004	74.838	60.0717	164.755	34.2758	33.4955	24.391	86.4102	56.1325	25.418	5.39601	48.6575	40.7001		74.1842	53.5165	33.34	44.5102	29.2571	65.0494
		155.036	252.353	306.665	142.829	441.672	198.914	81.7469	162.035	83.7208	103.149	136.978	111.4	58.9236	410.491	108.928	394.927	512.824	273.407	84.9644	407.748	42.6913	519.062	412.482	281.172	528.217		40.2368	162.562	13.1385	76.8146	61.4753	162.325	34.1173	36.4136	25.5786	86.3766	56.7013	25.1067	5.12124	49.4138	41.5474		76.6436	47.0863	31.2661	44.969	29.7477	65.9138
		156.526	251.26	305.385	140.173	437.933	197.362	80.6573	160.712	83.5182	102.752	137.163	110.672	58.2444	408.208	107.225	392.458	512.277	271.411	84.3023	406.832	42.2894	519.169	417.01	281.193	524.85		39.5847	165.258	12.6914	80.4082	63.3521	160.073	33.7371	38.7182	27.9682	86.3112	56.8444	25.1153	4.82404	50.0307	42.197		77.981	40.0755	28.8717	45.2352	30.2429	66.4263
		157.821	250.604	304.583	137.665	433.489	194.134	79.5733	159.28	82.8413	101.227	138.038	109.649	57.66	405.002	105.741	388.932	509.329	268.481	83.6576	404.022	41.8703	519.511	423.075	280.328	521.265		40.1649	167.471	12.4734	83.8718	65.4174	157.796	33.3517	39.5768	30.1046	86.3668	57.2453	24.5619	4.39132	50.9997	43.0144		79.0792	33.3798	26.6836	45.7459	30.4956	66.5715
		157.156	249.38	303.076	135.436	429.253	192.56	78.6584	157.673	81.734	100.872	137.772	109.03	56.8742	403.297	103.782	386.845	505.711	264.033	81.6401	401.704	41.1937	519.635	428.552	279.98	517.276		41.1803	167.942	12.2513	86.9585	66.5255	155.684	32.924	42.031	32.1053	86.4611	57.738	24.2074	3.91429	52.2697	43.397		79.4422	29.1074	26.0815	46.2164	31.015	67.1858
		158.069	254.983	302.444	133.085	425.832	190.202	77.8902	156.917	81.3562	100.274	138.408	108.548	56.3381	401.434	104.765	384.246	502.49	263.977	81.5444	399.979	39.4342	522.009	435.963	281.977	513.839		42.1939	168.057	12.226	90.1362	67.0702	154.448	32.6494	44.2717	34.9246	86.526	59.2165	23.6005	3.63909	53.4912	43.6048		80.6184	27.8283	24.5911	46.8182	31.4297	68.0954
		158.448	249.523	301.191	131.026	421.987	186.405	77.0699	155.846	80.5123	98.5171	136.838	107.777	55.6325	399.972	106.295	381.119	498.277	263.794	81.2769	398.268	38.0172	524.61	445.51	283.665	509.637		43.0979	168.783	12.0931	93.4245	67.5634	151.915	32.4197	45.5517	39.7251	87.4216	60.25	23.7883	3.32152	54.3908	43.7284		81.4487	27.3636	23.0305	47.3678	31.9643	68.4209
		158.791	245.052	299.933	128.513	419.09	183.716	76.6836	154.879	79.7799	98.1104	136.036	106.477	54.7909	397.517	104.187	378.514	497.249	262.512	78.8057	397.144	36.5112	527.867	456.433	285.089	505.826		43.8146	168.596	12.0086	96.247	66.5696	150.315	31.8797	48.1992	43.0708	87.6491	62.5838	23.5667	2.73608	54.8692	44.1237		82.3963	27.2236	21.5363	47.7516	33.2351	69.0367
		158.526	243.125	298.854	127.004	415.414	178.622	76.0585	153.313	79.6017	97.5683	133.849	105.337	54.1139	395.336	102.078	375.344	495.702	261.573	77.8382	394.53	35.0065	531.799	469.601	285.328	502.523		45.0946	168.083	12.0008	99.7398	67.0747	147.618	31.6038	54.5829	46.516	87.4482	64.7231	23.2297	2.53416	55.4135	44.4686		83.7395	26.9709	22.1465	49.3476	34.6731	69.2617
		155.399	241.801	297.513	124.739	412.381	178.699	75.3908	152.051	78.7023	95.9708	133.542	104.236	53.6666	391.217	99.9571	372.407	491.778	260.493	78.8174	393.359	33.55	535.736	480.986	286.457	500.842		46.3389	167.108	11.8762	102.792	67.1475	145.563	31.1218	58.2521	49.9594	87.2579	67.0839	23.3476	2.24815	56.1473	45.2819		84.4766	26.0291	23.1541	51.6699	35.8583	69.9906
		152.512	240.689	296.71	122.406	410.536	175.005	73.577	150.149	78.0583	96.0125	131.492	104.097	53.1181	388.686	99.0403	369.449	489.513	259.576	78.5274	391.305	32.0435	535.608	491.74	287.532	499.198		47.2087	167.341	11.7072	105.552	67.4381	143.504	30.8247	60.1175	53.4838	87.3486	70.77	23.0466	2.28565	56.4159	46.6548		85.4648	31.719	22.5145	53.5268	37.6912	70.0521
		149.352	239.187	295.614	120.248	408.132	172.474	72.9166	149.027	77.6946	95.0269	130.26	103.213	52.6587	386.168	101.754	366.138	486.513	256.752	77.1755	390.101	31.4928	535.364	502.023	288.053	495.426		48.0927	167.94	11.6338	107.896	67.9929	141.47	30.6144	62.0758	56.669	87.342	73.4864	21.8261	1.86881	57.169	47.7179		86.6699	41.0158	25.8132	55.2934	39.0576	70.9056
		146.29	236.69	294.347	118.321	405.971	169.255	71.7063	147.858	76.7564	93.7966	128.274	102.337	52.1727	382.168	100.325	363.349	482.556	255.795	76.7291	388.084	30.7952	534.923	513.194	288.884	492.711		48.2844	168.433	11.4244	110.05	67.7652	139.458	30.3415	66.3442	59.3368	89.0158	76.1504	22.7266	1.83564	57.7908	48.238		87.1729	49.2586	25.1487	57.0169	40.7468	71.6287
		144.286	235.34	292.727	116.106	404.103	165.561	71.1054	146.371	76.0912	94.0845	127.956	101.48	51.6017	380.151	98.8032	360.055	479.071	254.919	76.7771	386.226	30.2953	535.815	521.656	290.052	491.802		48.5809	168.863	11.3766	111.364	68.3087	137.499	29.9712	70.3365	62.9738	89.9441	78.3532	23.4779	1.19792	58.4534	48.9645		87.6093	54.2915	26.4079	58.7341	42.2449	71.9346
		141.586	234.839	291.693	114.392	402.303	162.922	69.9368	144.979	75.9931	92.9948	125.283	100.299	51.1254	376.641	96.3678	358.727	475.14	253.555	75.0296	384.725	29.7732	533.45	526.917	290.555	492.415		48.9665	168.732	11.156	112.428	68.3054	136.323	29.7995	75.5411	65.5938	90.0634	79.5235	23.1449	0.880056	59.1426	49.9841		89.2578	54.0971	25.0369	60.2435	42.9451	71.9314
		138.38	232.704	289.769	112.602	401.563	159.792	68.7745	143.723	75.0875	92.1818	125.02	99.1732	50.4575	374.077	94.9946	356.273	471.82	251.607	74.2391	383.188	29.8738	532.133	531.657	289.549	491.154		49.1625	168.659	11.0317	114.961	69.7065	134.318	29.4531	78.9076	67.9343	90.3349	81.0732	21.3526	0.685272	60.2029	50.9011		92.9697	52.0066	21.8854	62.0364	43.2005	72.6393
		134.935	232.075	288.992	110.879	398.45	157.535	68.076	141.945	74.541	91.8575	124.136	99.015	49.9182	373.25	95.0968	345.779	456.909	249.749	72.7998	382.331	29.7291	531.994	541.636	289.687	490.412		49.2934	169.21	10.8904	114.174	68.587	131.967	29.1109	83.6937	69.1149	90.064	83.7074	22.0982	0.590882	60.7486	50.8078		94.6668	49.2314	18.4002	63.4441	43.2574	73.1673
		131.814	231.337	287.097	108.306	395.406	154.902	67.2909	140.087	74.1068	90.9787	121.14	97.8526	49.2098	370.203	95.2302	348.702	458.403	248.581	72.1603	380.165	29.2742	529.861	551.445	290.197	487.728		49.1385	170.174	10.8076	117.006	70.5722	130.186	28.7992	89.6812	69.4322	90.4421	86.2658	22.3404	0.23274	60.8313	51.3067		96.0961	45.2971	16.7367	65.1434	43.3309	73.159
		128.638	230.463	285.571	106.875	392.883	153.888	66.2657	138.417	73.4741	90.117	121.424	97.2739	48.5563	368.543	95.3761	348.681	458.587	247.909	71.1753	379.095	29.2881	527.32	563.533	289.388	483.929		48.4199	170.224	10.6702	119.189	72.0493	128.796	28.6236	98.3997	70.5762	90.7405	88.2308	22.0728	0.0173374	61.2119	52.4455		96.3764	48.2429	16.3449	66.6273	43.4521	72.8622
		126.385	229.69	283.708	104.534	390.388	151.795	65.5649	136.902	72.9853	90.2561	118.944	97.1533	48.2333	365.785	95.3387	347.494	457.09	245.215	70.548	377.712	28.9207	525.572	575.953	286.62	480.568		47.9975	169.629	10.4602	120.456	72.9217	126.627	28.3355	104.072	72.6902	90.9866	89.9629	20.9249	-0.10915	62.1365	52.734		97.9908	55.1679	16.8888	67.9799	44.384	73.2694
		124.169	228.27	281.502	103.26	388.484	150.121	64.838	135.825	72.3838	89.205	118.568	95.8136	47.7103	362.956	94.5895	345.611	456.311	245.574	71.1854	375.881	28.188	523.125	586.998	284.1	476.663		47.4438	169.202	10.2734	121.597	73.3287	124.615	28.1458	109.468	74.5964	91.482	91.8925	22.0116	-0.641114	62.3216	53.5786		98.4402	56.7676	19.3187	68.5849	45.637	73.253
		121.913	227.739	279.846	101.369	386.5	147.984	63.5808	134.642	71.3404	88.8146	117.225	95.0784	47.1455	360.087	93.599	344.28	455.29	242.845	70.4447	375.043	27.5638	520.646	592.372	282.654	473.157		46.9057	169.199	10.0795	122.596	73.5337	122.464	27.8901	110.689	76.999	91.6797	93.2177	21.4029	-0.267106	62.2475	54.7217		98.9821	57.8582	17.5423	69.2958	47.8087	73.0464
		119.274	227.393	278.692	100.257	384.884	146.345	62.9186	133.471	71.2464	88.7913	116.884	94.3139	46.5424	358.19	96.509	342.684	455.146	240.761	69.6743	373.682	26.657	518.807	593.938	280.857	469.826		46.226	168.872	10.1886	122.951	73.5497	121.462	26.9937	113.61	80.1066	91.5052	94.5826	20.9626	-0.522463	62.2943	55.2592		99.1719	58.6101	15.9438	69.2188	51.8533	72.8707
		117.703	226.802	277.305	98.2705	383.131	144.546	62.031	132.231	70.6879	87.4601	115.749	93.7772	45.9981	354.813	95.5821	340.295	454.216	239.737	70.1662	372.188	26.3626	516.748	594.945	273.192	466.161		46.098	168.004	10.0537	123.799	73.635	120.254	26.4942	113.636	81.8694	92.2761	95.7652	21.0657	-0.242179	62.1918	55.9241		99.8885	58.8025	14.8556	69.9779	53.4277	72.8425
		115.884	225.578	276.917	96.3771	381.164	142.921	61.1506	131.59	69.5948	87.2913	114.95	92.9422	45.454	352.087	94.6192	338.252	449.581	237.667	68.9873	370.044	26.0193	514.549	595.954	280.195	462.147		45.7962	167.492	9.77051	125.371	74.0481	118.599	26.7678	113.982	82.5868	93.096	97.054	22.0007	-0.552864	62.1889	56.1269		102.623	59.0543	12.4339	70.3773	54.8932	72.0788
		113.724	224.4	276.04	94.7131	379.722	141.357	60.9554	130.751	69.2454	87.5706	115.22	92.2545	44.8038	347.875	93.9533	336.132	445.56	235.215	66.6577	361.992	25.4189	512.309	595.729	281.786	458.717		45.5766	168.186	9.6847	127.293	74.573	116.807	26.5939	115.558	83.898	92.5373	98.315	20.6584	-0.654026	62.158	56.6396		104.277	58.7679	13.4396	70.8967	56.2308	71.5839
		111.499	222.994	275.45	93.0325	377.094	138.739	60.7341	130.006	68.7996	86.1186	113.914	91.7172	44.2924	345.64	93.3677	333.765	442.331	235.358	66.9296	363.057	24.8022	510.759	597.253	281.222	455.868		45.4339	168.46	9.47782	127.894	74.3791	115.811	27.2782	117.274	85.3393	91.6232	99.8705	20.7618	-0.407591	62.2516	57.7568		105.273	57.5211	13.8927	71.9049	57.39	71.5446
		109.097	222.345	274.96	92.109	376.116	136.771	59.7483	128.971	68.0036	85.9455	113.036	90.9016	43.8361	341.609	92.3934	331.578	438.976	233.581	65.1949	362.994	24.0289	508.454	602.389	280.826	454.766		43.3937	167.945	9.23879	129.657	74.6755	113.796	26.9948	119.048	88.0994	90.7217	101.336	22.2683	-1.0224	62.4356	58.4709		105.867	57.0089	11.5596	73.5226	59.8058	71.461
		107.407	221.897	273.606	90.7867	374.43	134.988	59.168	128.171	67.7647	85.6991	112.768	90.3139	43.3707	339.135	91.921	329.256	434.475	230.907	62.5999	362.254	23.516	506.497	606.327	278.264	451.626		43.6107	167.222	9.15815	131.495	73.9307	112.143	27.0229	119.768	90.5756	90.2391	102.647	21.7999	-1.09179	63.7	58.5418		106.507	55.8942	10.8347	74.7072	61.4246	70.4842
		105.518	221.326	273.027	89.3115	372.889	133.125	58.3685	127.326	67.0252	84.4713	112.816	89.8212	42.881	336.339	90.7206	327.081	431.119	230.723	61.9184	361.888	22.8248	504.83	615.807	277.442	447.4		43.5928	165.798	8.96149	133.936	73.7062	110.445	26.8726	120.533	93.9237	89.3121	104.416	21.3829	-1.2698	64.2036	59.523		108.306	54.8583	9.84913	76.4208	62.5691	70.3373
		104.339	220.757	272.225	87.8981	371.755	131.534	57.7008	126.19	66.4595	84.4047	111.18	89.601	42.3837	333.759	90.2386	323.88	429.719	229.684	60.7378	361.365	22.1285	503.102	628.014	275.938	445.792		43.317	166.608	8.94318	136.256	74.1395	108.436	26.4556	121.36	97.2859	88.3486	106.149	21.7666	-1.41504	64.877	59.9406		110.248	54.7772	9.83333	78.477	63.8346	70.329
		103.092	219.847	271.658	86.7866	370.051	130.449	56.8222	125.049	66.2511	83.975	111.359	89.16	42.0051	331.259	90.5285	322.259	428.046	229.068	59.697	360.528	22.1751	501.34	634.672	274.532	442.315		42.824	165.109	8.81898	139.132	75.1714	107.1	26.2177	124.427	102.527	87.462	107.414	21.3506	-1.31392	65.2446	60.3219		111.561	53.7363	10.0513	79.0258	66.0316	69.5356
		101.223	219.327	271.177	85.5885	369.107	127.879	56.6927	124.281	65.5284	82.9286	110.561	88.5389	41.5313	329.005	90.2548	322.492	426.865	227.417	58.5268	359.623	21.4328	499.395	638.629	273.743	439.224		42.5356	164.583	8.6579	140.975	75.3308	105.294	25.5659	127.652	106.932	86.5357	109.152	21.6042	-1.53397	65.2016	60.5997		114.179	53.4206	9.6493	80.197	68.0917	68.3441
		99.1881	218.52	270.951	84.3335	367.766	126.231	56.0446	123.652	65.1371	82.9625	109.947	87.8834	41.0368	325.858	89.8505	321.21	423.327	227.2	60.3838	358.733	20.5693	497.721	641.45	272.503	437.702		42.1446	165.193	8.86451	141.72	75.1737	103.899	24.2052	129.122	111.655	85.679	112.694	21.0446	-1.54731	66.9805	61.3176		118.547	52.8807	9.07714	80.9149	69.5594	68.0373
		97.5035	217.815	270.829	85.5618	366.868	124.622	55.0924	123.153	65.1361	82.3042	109.242	87.289	40.6378	318.864	89.1519	317.891	422.999	223.842	55.2629	357.665	19.5801	496.271	641.014	271.273	435.283		41.835	164.969	8.76637	142.203	74.5163	102.287	23.9807	130.468	115.959	84.9103	118.285	21.0393	-1.89617	67.7266	62.2578		119.608	51.3946	9.78066	81.3279	70.5354	68.3971
		95.8827	216.896	270.946	87.0383	365.69	121.647	54.9585	122.598	64.2873	81.1745	108.446	87.2783	40.4268	320.99	88.4191	315.286	419.952	221.865	53.8536	356.081	18.9763	494.051	639.467	269.836	431.722		41.5401	164.274	8.48275	141.9	74.8973	101.02	24.0966	132.784	118.589	84.1968	122.474	22.2409	-1.48423	67.362	62.3855		120.923	50.2269	11.4915	81.9052	71.389	68.3363
		93.9976	216.156	269.978	88.0084	363.907	121.413	54.0857	121.826	64.0466	81.3584	108.142	87.032	39.9832	318.744	93.5993	312.143	418.871	221.355	53.1787	355.165	18.4264	492.666	637.582	267.954	429.137		41.2416	163.177	8.54759	140.994	75.3551	100.066	24.2926	136.394	120.548	83.4553	124.94	22.0275	-0.801819	67.3717	63.2832		121.246	48.7324	14.9044	83.2081	71.9865	68.3535
		92.3334	215.239	269.094	87.5976	361.864	119.269	53.1314	121.113	63.731	80.6176	107.326	86.2018	39.6288	315.853	93.0186	309.829	416.668	219.64	51.8039	353.917	17.8707	491.585	637.783	267.077	426.751		40.9824	163.072	8.27818	140.827	75.2621	99.0489	24.045	138.819	122.05	83.5391	125.997	23.0214	-1.14856	67.2633	64.6893		122.032	46.4288	17.1193	84.6079	73.2205	68.2867
		90.7576	214.161	268.981	87.8158	360.236	117.671	51.8892	120.656	63.272	79.9161	107.089	86.0501	39.2094	312.957	94.9031	308.441	413.933	219.497	51.3636	352.345	17.5519	490.063	637.602	265.407	423.085		40.4965	162.322	8.07614	141.629	76.2915	97.448	24.1695	141.796	125.363	83.3473	126.792	21.7506	-1.26461	67.4017	65.3326		120.948	44.2106	16.537	87.3004	74.7003	68.1182
		89.012	213.282	268.179	87.4701	358.573	114.454	50.9285	119.818	63.0177	80.1261	105.973	85.8232	38.8001	310.091	92.8723	305.436	411.394	216.15	49.6688	351.193	17.1763	488.463	638.749	264.468	421.747		40.2686	161.258	7.93123	142.77	77.4691	96.1955	24.3394	144.591	129.805	82.7732	127.468	21.608	-1.62315	67.2842	67.123		119.111	41.3741	14.4218	89.7419	75.441	67.0306
		87.9047	212.485	267.45	87.5931	358.209	112.246	50.19	118.828	62.9876	79.373	106.749	85.0353	38.4555	307.502	92.5344	302.781	410.848	214.949	49.0175	350.47	16.658	486.9	637.749	262.335	419.696		39.7414	161.297	7.7121	143.558	76.6201	94.8864	24.5779	148.243	134.184	82.0498	127.975	21.7678	-1.55946	67.5453	69.4923		116.716	38.7897	14.54	90.9053	76.7332	66.6087
		88.3428	211.576	266.319	87.2195	356.848	110.442	49.7916	118.59	62.3767	79.0423	107.431	84.2231	38.0725	304.947	90.2883	300.648	410.793	213.07	48.3781	349.45	16.5427	485.131	635.386	261.319	417.028		39.4613	161.879	7.5832	143.178	75.7992	94.0047	24.5044	150.471	140.32	81.4032	128.852	20.8421	-1.63821	67.8028	71.4457		113.913	38.8455	14.1502	92.455	77.8829	66.2073
		90.0675	210.696	265.634	86.1126	356.506	108.663	49.1107	117.782	62.3812	78.9478	107.828	83.927	37.7272	302.475	88.7126	298.743	409.795	211.103	47.525	348.547	16.0589	483.704	634.819	260.152	414.76		39.2084	162.773	7.41817	142.512	77.5511	92.9989	24.3688	151.928	145.952	80.4803	129.698	20.9135	-1.73199	67.8686	71.2024		111.332	40.1608	13.8149	94.4777	81	65.5311
		91.8294	209.525	264.436	83.2258	354.459	107.181	48.5384	117.35	62.1231	78.0534	106.027	83.5848	37.4136	301.535	88.3768	295.821	408.193	210.621	48.0128	347.461	15.8426	481.409	633.205	258.638	412.97		38.9053	162.826	7.38747	142.906	78.5251	90.5218	24.164	154.755	151.023	79.4622	129.609	20.5637	-1.68128	68.1505	71.5132		109.325	43.0818	14.2798	95.3199	83.9024	64.3735
		93.1065	208.901	264.172	81.6696	352.693	105.755	47.4053	116.922	61.7455	77.5989	104.762	82.7988	37.1641	298.891	89.2128	294.909	407.499	209.667	47.9722	345.908	16.0288	480.214	630.017	257.202	410.827		37.8124	162.206	7.21857	144.314	79.8194	90.4924	23.6814	159.425	155.18	78.4805	130.856	20.7585	-1.97131	67.802	72.8248		107.319	45.8164	18.6857	96.8749	88.4941	64.1142
		92.2888	208.083	263.302	79.8864	351.196	102.766	47.1064	116.553	61.3189	77.9317	103.722	82.5803	36.5131	297.907	88.435	294.351	405.461	210.434	49.4243	344.422	16.2437	478.423	629.303	256.069	408.551		37.6002	161.747	7.1287	145.44	79.0093	88.8361	23.529	160.249	159.782	77.5852	132.899	20.6805	-2.07663	67.921	75.3414		105.064	45.9791	23.2118	98.1252	92.4274	64.0546
		91.0352	207.377	263.211	78.1067	349.373	101.205	47.141	116.279	60.9683	76.7451	103.086	85.4537	36.1389	295.168	86.9616	293.684	402.962	209.024	48.8538	342.925	15.8505	477.234	626.398	255.116	406.758		37.2871	161.945	7.10267	146.731	78.5473	87.5758	23.3891	160.323	164.282	77.2295	135.054	20.2307	-2.45698	68.2595	77.278		103.161	46.8092	26.6735	98.1347	95.9187	63.6206
		89.1079	206.347	263.492	77.488	348.443	99.0513	46.8817	115.869	60.4929	76.6983	103.524	85.0722	36.0289	294.723	86.1411	291.655	400.461	208.607	48.4843	341.367	15.7693	476.022	626.217	253.202	405.112		36.9986	163.916	6.93953	146.2	77.4788	86.6926	22.9701	160.462	166.786	76.2599	135.728	20.0719	-2.26526	68.5473	79.6065		101.233	47.788	31.2447	98.4728	98.8004	62.6613
		87.2146	205.265	262.873	76.113	347.348	97.5412	46.3021	114.571	60.5836	76.7285	102.873	83.8062	35.5136	293.492	84.8149	289.731	398.452	206.779	47.976	340.127	15.3694	474.096	626.095	252.416	402.882		36.7794	164.986	6.97855	145.514	76.457	85.1096	22.5776	161.261	168.787	76.2336	135.49	19.9986	-2.24665	68.6247	82.6278		98.8409	47.9258	32.7356	99.7047	101.344	62.5626
		85.5891	204.489	262.59	75.4447	346.19	96.4304	45.9028	113.937	60.4092	75.8322	102.202	83.2128	35.2372	292.763	83.8248	288.527	395.774	204.855	46.6796	338.788	14.9832	472.51	625.597	251.312	401.116		37.2157	166.003	6.7332	144.916	76.2867	83.6035	22.3957	161.105	170.016	77.1426	135.901	19.3583	-2.34624	69.4738	83.5281		96.6137	46.7396	31.618	101.623	104.201	61.8711
		83.7357	203.822	262.647	73.5265	344.358	95.1871	44.9122	113.134	60.026	75.565	101.042	82.216	34.9703	292.161	89.2743	285.685	394.603	204.553	46.6685	337.536	14.721	471.071	626.686	250.183	398.52		36.946	165.335	6.67624	144.639	76.6847	82.2152	21.914	162.228	170.958	77.8504	136.522	19.3218	-2.61294	70.198	83.9948		96.2084	46.3462	31.3592	103.057	106.554	60.7727
		81.6847	203.26	262.384	72.1844	343.392	94.713	44.3418	112.501	59.8102	75.3293	101.612	81.4324	34.5326	292.209	88.9791	284.898	392.568	205.591	47.4841	337.281	14.4044	469.793	628.489	248.656	396.483		36.5033	166.611	6.57296	146.017	78.3588	80.9476	21.7662	166.227	172.706	78.6203	138.357	19.2996	-2.97639	71.2785	84.2494		94.5576	46.2766	40.3231	103.616	109.12	60.5743
		80.5312	202.263	261.632	70.8908	342.171	93.5889	43.5046	112.233	59.6321	74.4111	100.315	80.9547	34.23	291.006	87.7046	284.039	389.235	204.215	46.9577	334.99	14.6669	468.153	628.603	247.688	397.922		36.1814	167.261	6.28239	146.861	79.9221	80.0027	21.7423	168.823	174.939	79.3621	140.601	18.7543	-3.02981	72.6558	86.7315		92.9891	46.0585	54.6121	104.195	110.754	59.7962
		79.2761	201.59	261.255	70.4999	341.464	92.1385	42.8064	111.6	59.1639	74.5249	99.4599	79.9824	34.1257	289.589	86.18	282.564	386.863	203.812	46.9516	334.088	14.6001	467.154	629.211	246.921	395.499		35.7323	167.994	6.10307	148.321	81.3493	79.0933	21.7663	170.45	175.782	79.7824	142.858	18.5454	-3.11355	73.4109	89.8223		92.8048	45.6569	63.252	104.983	112.253	59.1585
		77.3784	201.531	260.646	69.5549	340.264	90.2972	42.5316	111.291	59.2137	74.0004	98.7275	78.929	33.6715	288.475	84.4599	280.232	385.405	202.546	46.2463	334.208	14.7732	465.234	631.069	245.686	394.285		35.4631	167.431	5.91397	149.797	80.7892	77.4906	21.4722	171.457	177.989	80.4843	145.469	18.7435	-3.75483	73.8123	90.9321		92.329	45.1108	63.6062	105.43	113.712	57.7338
		74.7186	200.807	260.024	68.807	339.371	88.6162	42.2971	110.744	58.5963	72.9433	98.2968	78.11	33.1979	286.039	83.335	278.88	382.652	200.735	45.2942	332.838	14.5455	463.94	637.038	244.586	391.842		35.0249	167.259	5.61878	151.29	80.208	76.3478	21.42	172.253	180.534	80.9925	147.456	18.7634	-3.59009	73.8968	91.7235		93.155	44.8333	57.2068	105.87	115.917	56.7273
		72.9103	199.908	259.139	68.0134	337.918	87.2861	41.7893	109.594	58.2717	72.9097	97.1444	77.5528	32.8555	284.937	82.3884	276.597	381.1	198.483	43.8677	330.84	14.4196	462.001	639.621	244.019	389.995		34.6077	167.164	5.35401	152.651	79.4795	75.0891	21.1939	173.703	182.343	81.5686	149.434	19.1904	-3.84733	74.4804	91.1619		94.3466	44.3797	48.668	106.072	119.113	56.5864
		70.9317	199.138	258.004	67.4229	337.057	85.1318	40.9502	108.579	57.8399	72.4602	96.7615	77.0309	32.4055	282.514	81.3814	274.767	379.519	196.323	42.9317	329.98	13.8086	460.566	638.335	242.652	392.213		34.3027	167.703	5.11683	152.775	79.3219	73.7037	20.9909	177.349	184.274	81.838	151.701	19.433	-3.87221	74.8469	90.6778		92.4708	43.6558	44.8754	106.348	119.739	55.9434
		69.3219	198.3	256.691	66.4051	336.968	83.3976	40.3048	107.839	57.4042	71.4527	96.5351	76.7928	32.1356	280.183	80.7668	274.114	376.868	195.367	42.2746	329.418	13.4494	459.201	636.68	241.843	389.952		33.8128	167.53	4.98926	153.619	78.4549	72.4738	21.0427	180.264	187.303	82.4133	153.089	20.6781	-4.15703	75.9603	90.1353		90.9194	43.1101	41.0515	106.783	120.904	54.4882
		67.8727	198.13	255.254	65.6445	335.449	81.6191	39.3646	107.107	57.1753	71.7462	95.0966	76.1231	32.0381	279.209	79.3896	272.141	375.285	195.349	42.0412	328.966	12.8183	457.373	635.249	240.801	388.54		33.5487	167.904	4.692	154.412	78.3288	71.4773	20.603	182.921	189.058	82.8552	153.343	21.0029	-4.11979	75.4029	90.0764		89.0748	42.8526	39.832	106.691	122.752	54.4822
		66.221	196.317	254.257	64.9117	334.324	79.8162	38.6738	106.998	56.6996	71.2005	95.2177	75.7162	31.8029	278.401	78.5	269.93	373.605	194.046	40.7625	326.083	12.3936	456.592	632.244	239.795	387.397		33.395	168.47	4.66807	154.339	78.2569	70.0543	20.5059	185.108	190.399	82.9736	153.469	20.4256	-4.01697	75.7582	89.8291		87.0192	42.2602	37.3029	106.681	124.102	53.6696
		64.4938	195.869	253.508	64.2932	333.807	77.4472	37.3869	106.491	56.3946	70.3381	94.9528	75.6696	31.6414	276.686	77.3734	268.387	371.644	194.389	40.0653	325.351	12.2922	454.878	628.409	239.174	386.226		33.3312	168.181	4.5239	153.972	77.5249	68.7796	20.5591	190.615	191.747	83.3616	153.83	20.8834	-4.13118	77.12	89.7013		85.5068	42.0213	31.4337	107.487	126.072	52.8147
		62.4568	195.289	252.067	62.5373	333.004	76.5137	36.9851	106.329	56.0372	70.2764	94.3358	75.0686	31.2996	275.39	76.8327	266.467	370.367	193.333	39.1904	324.251	11.9343	452.81	622.921	237.957	382.911		33.2659	169.78	4.37645	153.801	77.3093	67.2009	20.2397	192.305	193.859	83.9751	154.91	22.6372	-4.22416	76.8334	89.3536		83.5178	41.6032	27.1918	108.147	127.104	52.5818
		60.6412	195.243	250.99	61.4267	332.054	75.2078	36.2723	105.99	55.5871	69.4776	93.6571	74.3154	30.8016	273.458	75.7613	263.93	369.443	191.708	38.1055	323.359	11.6236	451.361	617.201	237.087	382.581		33.2021	172.044	4.03604	152.18	76.596	65.3518	20.389	195.362	195.657	84.0267	155.867	24.6151	-4.03733	76.1369	89.7153		82.044	41.2805	23.1097	108.864	127.86	52.2496
		58.8047	195.26	249.65	60.24	331.325	73.3245	35.2557	105.521	55.1592	68.8039	94.1064	73.6399	30.5883	270.864	74.6601	262.482	368.505	191.62	36.7979	322.623	11.249	450.437	613.565	235.557	382.869		32.9784	174.583	3.94684	151.464	76.4782	64.9678	19.9753	198.089	197.843	84.1113	156.843	27.1351	-4.45668	75.9825	89.4864		81.0618	41.0529	22.4009	110.185	129.503	51.7171
		57.466	194.741	249.185	59.4241	331.438	71.8522	34.5024	104.29	54.73	69.0065	92.9249	73.1363	30.1735	269.644	74.1591	261.155	366.461	190.124	35.6123	321.888	10.887	449.204	613.097	234.956	385.963		32.6817	177.532	3.76129	150.76	76.7073	63.2381	20.2388	198.608	200.641	84.3358	157.754	29.6842	-4.42885	75.776	89.0801		79.7081	40.6072	21.0915	111.524	130.636	51.2112
		56.2182	194.345	247.89	58.5098	330.96	70.8351	33.8609	103.91	54.2684	68.1599	92.4525	72.5579	30.0637	267.527	75.6797	260.649	364.703	188.396	34.0924	320.402	10.6686	447.963	611.803	233.67	390.643		32.3087	179.14	3.65879	150.308	77.1301	62.2729	20.0925	197.878	202.424	84.4941	157.467	31.9784	-4.80022	75.3525	89.1065		77.7508	40.4494	22.2694	113.07	131.505	50.7387
		56.0782	194.114	246.272	57.8299	330.484	68.6529	33.7594	103.058	54.3952	67.4488	92.1838	71.6203	29.7403	265.125	74.4466	260.51	365.337	185.887	32.4352	320.275	10.041	446.331	612.558	232.887	397.583		32.1926	180.954	3.39352	149.441	78.3725	61.4674	20.2233	196.693	203.814	84.5854	156.576	34.3998		75.3375	89.0677		76.3429	39.8363	21.3071	114.889	132.853	49.9429
		52.8658	193.703	245.231	56.9347	329.275	67.4451	33.3648	102.219	53.9991	67.2405	91.2099	71.2138	29.4872	263.961	78.2354	257.934	362.478	184.875	32.2345	319.235	9.75972	444.385	616.206	232.775	400.978		32.2167	182.668	3.3765	148.638	79.0816	60.0502	20.1626	195.576	205.203	85.0527	157.156	37.4841		74.9602	89.5677		74.7035	39.4939	21.3477	116.32	133.464	49.1232
		50.8739	193.151	244.899	55.4634	327.686	65.9972	33.2139	101.295	53.3471	66.5068	90.6607	70.604	29.1223	263.437	79.4722	257.245	360.489	183.632	30.7487	317.891	9.17485	443.055	619.237	231.615	404.803		31.835	185.84	3.15947	148.598	78.7546	59.8313	20.0393	194.15	207.277	86.0004	159.918	39.8678		75.0322	89.3438		73.3835	38.9774	25.8812	117.839	135.093	47.9595
		49.0243	192.266	245.383	54.633	326.731	65.6607	32.117	100.426	53.1719	66.2863	89.7506	70.4385	28.7668	263.221	80.4226	254.98	359.194	182.873	29.639	316.37	8.59396	441.322	625.351	231.218	407.191		31.4571	186.44	3.01677	147.915	79.6612	58.1077	20.5438	193.471	209.842	85.6944	162.376	41.1083		75.0427	89.8681		72.184	38.8369	25.4678	120.046	135.74	47.5197
		47.5556	191.695	245.767	53.702	325.601	64.1699	31.8219	99.4849	52.9306	66.4539	89.6326	70.1265	28.5851	262.09	79.2204	253.403	358.342	181.258	28.9555	316.21	8.33703	440.354	629.969	230.113	409.245		31.2642	187.635	2.93098	148.698	81.5632	57.7041	20.286	192.45	212.635	85.9221	163.529	44.5965		75.0858	90.7195		71.0144	38.5	24.122	121.923	135.457	46.9027
		45.9202	190.998	245.541	53.0643	324.608	63.5428	31.7929	99.0964	52.5067	65.2161	88.4175	69.7229	28.365	260.647	77.8827	252.269	356.044	179.1	28.5515	314.32	8.06331	439.226	630.265	229.148	409.523		31.0659	187.595	2.67581	150.376	83.852	55.8742	19.747	190.744	215.485	86.1054	164.805	47.0735		75.8291	91.0289		69.7644	37.885	22.4137	123.359	135.145	46.4376
		44.5755	190.365	245.005	52.3412	324.858	62.4606	31.2353	99.0357	52.2052	65.0514	88.6193	69.2772	28.1481	258.534	76.3648	250.369	355.284	178.561	29.6052	313.374	7.61826	437.83	631.937	228.59	409.977		30.7449	189.049	2.50004	151.309	85.8763	55.3095	19.3601	189.04	217.799	85.9924	165.997	49.8072		77.937	90.826		68.4354	37.8043	21.0846	124.605	134.219	46.065
		43.632	190.169	244.806	51.6661	324.134	61.548	31.2599	98.4457	51.8284	65.1994	87.6824	68.7969	27.8975	256.468	75.0007	250.883	353.928	177.13	30.0393	312.942	7.30367	436.476	644.129	227.489	409.575		30.9461	189.42	2.33317	150.595	87.2576	54.2632	19.5077	187.958	220.186	86.3574	166.99	52.4423		80.9534	90.6851		66.7209	36.5329	20.301	125.828	134.552	45.9836
		42.2773	189.395	244.874	51.1443	323.228	60.1957	30.6157	97.7623	51.5476	63.9526	87.3144	68.6138	27.6538	253.833	73.7234	250.779	351.691	175.503	29.9571	311.708	6.85278	434.541	651.594	226.649	406.398		30.7758	189.809	2.04889	149.795	88.5104	53.2526	19.499	186.551	220.216	86.313	168.242	54.237		83.4522	91.7974		65.7918	36.5792	20.842	127.353	136.64	45.3056
		40.2779	188.67	243.734	50.7607	322.432	59.3005	30.4773	97.2749	51.3516	63.7023	85.9757	69.2513	27.6305	251.447	72.9734	249.139	349.666	175.192	30.5699	310.869	6.4405	433.285	656.532	225.831	403.567		30.7574	190.581	1.78019	149.051	89.5629	51.926	19.2123	185.721	221.639	86.4025	169.464	56.6311		86.0744	91.9597		64.6626	36.1787	21.7787	129.099	138.183	45.149
		38.7962	188.223	243.558	49.9086	321.709	57.759	29.2073	97.1101	50.7584	63.4694	85.7587	68.9557	27.4873	248.747	71.9173	247.4	347.847	174.537	30.1898	309.861	6.21228	431.749	655.618	225.502	400.017		30.4749	189.552	1.44052	148.726	90.6482	51.3578	18.9393	184.915	222.95	86.418	169.898	59.2756		88.726	90.7206		63.367	35.9331	53.121	129.902	139.512	45.0147
		37.4616	187.505	242.391	49.1968	320.905	56.8568	28.5028	96.7774	50.5895	62.2681	85.2031	68.4928	27.3543	247.455	70.9086	245.911	345.88	173.557	29.946	308.716	5.78749	430.601	654.183	224.08	394.819		30.2564	188.166	1.31474	147.427	91.1691	50.6366	18.7255	185.136	223.956	86.6298	170.522	60.2567		89.6073	91.0009		63.311	36.0345	64.3819	130.933	140.09	44.2053
		35.9333	186.554	241.428	48.2686	320.237	55.8767	28.2229	96.5671	50.289	62.2306	84.8925	68.5601	27.2085	246.727	70.0487	244.756	344.944	172.45	29.9803	307.923	5.5566	429.119	653.598	223.738	392.661		29.8193	187.233	1.25595	145.943	91.9546	50.092	18.7705	185.194	225.459	85.6777	170.45	63.2186		90.0337	90.6311		62.6237	35.6225	58.4524	131.949	141.041	43.8343
		35.009	185.63	240.403	47.3003	318.815	54.6337	27.9387	96.0943	49.911	61.9225	84.7736	68.5973	27.0808	244.758	69.2397	243.004	343.795	171.473	30.06	306.959	5.3224	427.246	653.592	222.902	391.864		29.6199	185.909	1.09172	145.112	92.5904	49.9377	18.7582	185.431	225.919	86.3094	170.85	64.25		89.2097	89.757		62.3982	35.2707	57.8107	133.591	141.657	43.8606
		33.965	185.381	239.633	46.9633	318.846	53.0408	27.6147	96.0195	49.6011	61.1374	84.2174	68.8716	26.952	242.283	67.9548	240.859	342.329	170.267	29.7872	305.843	4.92405	426.292	653.421	221.817	388.568		29.3433	184.616	1.0545	143.46	93.5213	49.4604	18.4308	185.632	227.133	87.6239	171.282	66.3669		88.8142	89.9258		60.8632	35.068	68.028	135.37	142.41	43.4832
		33.4085	184.815	238.842	46.0842	318.155	51.6839	27.2001	95.6238	49.348	61.103	83.7671	68.3456	26.9582	240.512	66.8958	240.087	340.029	168.641	29.1856	305.1	4.8538	424.73	651.494	221.226	384.254		29.3241	183.186	0.88437	142.187	93.8684	48.7128	18.1266	186.305	227.38	87.6188	172.322	69.8273		89.0055	89.8595		59.8677	34.6211	74.0998	136.88	142.021	42.6869
		31.9427	183.838	238.235	45.3383	317.23	50.5458	26.9024	94.7773	48.9519	60.9975	82.5332	67.6356	26.5178	240.107	66.3733	238.419	338.578	167.923	29.1637	304.134	4.62355	422.437	648.444	220.375	380.945		29.089	181.562	0.830868	140.115	94.3962	47.8436	17.8456	187.158	227.644	87.2855	174.149	71.9753		90.3474	89.0866		58.5454	34.5083	75.2495	138.485	141.66	42.4234
		30.8204	183.251	237.242	44.9425	317.033	49.8785	26.3021	94.3085	48.7589	60.3472	83.3468	66.8944	26.2464	238.653	65.5619	236.135	337.325	167.552	31.2666	303.013	4.23033	420.755	642.364	219.243	377.931		28.8565	180.506	0.633575	138.21	94.9047	47.682	17.5136	192.66	227.982	87.2638	175.723	71.3815		92.7187	88.9146		57.4843	34.5844	76.3386	140.811	143.558	41.9022
		29.3951	182.552	234.698	44.416	316.072	48.8562	25.6522	93.6235	48.3065	60.9981	81.8628	66.0918	26.1326	238.157	73.1917	234.938	336.315	168.353	30.6883	302.199	3.85696	419.262	639.677	218.29	374.922		28.7868	179.085	0.576212	137.026	95.752	46.7221	17.3501	195.974	227.656	87.3282	174.824	70.1522		93.6689	89.9788		57.2847	34.1182	73.9183	142.409	144.051	41.3758
		27.9638	181.647	235.963	43.1594	315.21	48.1284	24.958	93.3111	47.7567	60.3886	81.2555	65.6318	25.8314	236.843	72.4549	233.466	334.642	167.641	29.9669	301.607	3.55603	417.954	637.735	217.708	372.815		28.6239	178.103	0.362053	137.769	96.8848	45.6143	17.0923	198.854	227.84	86.9636	173.823	68.357		94.0122	92.413		57.1204	33.9529	72.9033	142.316	145.052	40.5012
		26.9218	181.134	235.793	42.4776	314.959	46.8167	24.7483	93.089	47.596	59.6883	80.5163	64.6121	25.6477	235.721	70.7359	231.618	333.33	166.936	29.6615	300.771	3.35342	416.418	633.489	217.01	370.628		28.1354	177.048	0.357898	139.942	97.7674	45.0686	16.9043	201.183	227.506	87.3258	171.967	67.2079		94.4097	94.5764		56.0255	33.439	72.3955	142.563	147.836	40.2838
		25.7205	180.34	234.934	41.2396	313.764	45.3875	24.2964	93.4287	47.294	60.511	79.9402	64.0313	25.6469	235.471	69.4267	230.072	332.092	166.207	29.4547	299.309	3.1781	415.08	629.771	216.124	366.96		27.9807	175.641	0.105669	141.741	98.2713	43.677	16.6482	203.468	227.748	87.3037	169.129	65.6434		94.7293	96.9696		55.1487	32.9731	72.3976	143.108	150.456	40.1183
		24.7048	179.757	234.795	40.4325	313.413	44.4305	24.1142	93.2387	46.6931	59.5205	79.4602	63.4215	25.5788	233.748	68.3652	228.952	330.749	165.382	28.7687	298.953	2.99008	413.42	629.173	215.61	365.463		27.9445	174.719	-0.09264	144.081	99.0981	43.4653	16.2547	202.48	228.097	87.6445	167.039	66.0708		96.2746	99.4186		53.9952	32.677	71.6134	144.377	154.39	39.0148
		23.5748	178.913	234.07	39.3037	311.862	43.5728	23.6872	92.887	46.4646	58.8671	79.3903	62.8621	25.5214	232.852	67.1139	228.123	330.214	165.342	29.2841	298.058	2.78544	411.711	626.23	214.584	364.47		27.6816	173.637	-0.16014	146.179	101.167	42.5694	16.1184	200.979	228.281	88.7228	164.602	66.1648		97.4862	101.808		53.4503	32.1671	70.8264	145.833	157.064	38.4448
		22.0561	178.185	233.026	38.5119	311.778	42.9237	22.9542	92.3252	45.9514	58.6705	79.4963	62.7352	25.5221	231.799	66.1773	226.706	328.75	164.566	31.6259	296.682	2.42883	410.476	624.534	214.474	361.745		27.5803	172.509	-0.48054	147.65	101.559	41.6549	15.8304	201.048	228.132	91.4676	162.572	65.2366		99.3746	103.948		52.5446	32.1155	70.6184	145.459	159.441	38.3593
		20.2969	177.83	232.924	38.3695	311.498	41.9222	22.9096	91.5709	45.6735	57.6251	79.1033	62.108	25.6322	231.007	65.1525	226.119	328.062	164.585	31.6783	296.045	2.06054	409.276	623.475	213.307	359.677		27.474	171.433	-0.92882	148.923	101.618	41.1219	15.7991	200.681	228.431	93.8915	160.257	64.7894		101.074	105.611		51.3199	32.0352	70.1581	144.467	161.409	38.6057
		18.6906	177.52	232.12	37.309	309.943	41.0104	22.4223	91.6338	45.6408	57.4121	78.464	61.3994	25.7942	230.595	64.4066	225.01	326.657	162.843	30.1184	294.69	1.87254	408.015	623.491	212.473	358.167		27.0251	170.412	-0.6635	150.009	102.611	40.3314	15.8068	200.453	228.712	95.9206	158.299	65.2503		102.389	106.561		50.2972	31.3271	69.4807	143.747	163.135	37.5226
		17.1775	176.675	231.706	36.8213	308.671	40.0097	22.131	90.6775	45.1288	57.1588	77.8685	60.6213	25.9616	230.46	63.6425	224.407	325.656	161.688	29.1557	294.156	1.67888	406.632	621.616	212.031	356.485		26.8505	169.117	-1.26687	150.608	101.819	39.5081	15.7402	201.073	229.53	98.9237	155.899	64.6812		102.682	106.277		49.2967	30.7403	69.2231	142.807	163.214	36.9116
		15.8522	176.278	231.298	37.0026	308.077	38.7789	21.6237	90.4848	45.1229	56.5296	78.0169	60.1626	26.0626	228.749	62.5928	222.788	325.458	162.509	29.598	293.184	1.03683	405.691	620.026	211.172	355.698		26.4422	168.343	-1.16032	150.476	100.559	38.8707	15.8129	204.919	229.615	99.5476	153.986	65.2221		103.339	106.096		48.1609	30.6294	68.3929	142.115	164.252	37.1462
		14.3951	176.028	230.811	36.2876	307.347	37.571	20.9108	89.9892	44.898	57.2079	76.9669	59.7085	26.1237	227.503	62.0335	222.424	322.853	160.765	28.5314	292.122	0.583797	404.151	619.444	210.959	354.286		26.2327	167.029	-1.11894	150.54	98.7236	38.5464	15.6415	209.452	229.71	99.9733	152.077	64.9204		103.555	106.179		47.3254	30.4283	67.8359	141.524	164.787	36.1689
		13.2462	175.337	230.555	21.4874	301.978	36.2104	20.1434	91.1332	44.541	57.5868	77.3297	59.243	26.0537	227.232	61.2483	220.628	322.831	163.566	31.1852	292.004	0.363859	402.597	616.6	209.953	353.148		26.0216	165.929	-1.24618	150.305	97.4429	37.9554	15.3579	212.554	229.455	101.141	150.615	64.7676		103.646	107.795		46.3488	30.2115	67.7017	141.1	166.157	35.3802
		12.3121	174.595	230.077	28.3836	301.648	35.4995	19.392	88.4178	44.3886	56.8023	76.7423	60.008	26.1964	227.679	64.3841	219.128	321.999	161.387	29.4025	289.754	-0.109698	402.015	614.557	209.348	350.718		25.8733	164.672	-1.2654	150.224	96.5248	36.6833	14.9707	216.468	228.768	102.97	148.88	64.2457		104.021	110.939		45.8514	29.9357	67.0106	140.501	166.081	35.63
		11.4796	174.303	229.424	32.2508	303.733	33.8561	19.0513	88.4155	44.1904	56.6414	75.9894	59.1178	26.3317	227.132	63.4226	218.499	321.236	160.993	29.1095	289.719	-0.612869	400.598	614.651	208.249	354.843		25.9123	163.883	-1.65638	149.314	95.9503	36.094	14.671	218.719	228.203	104.53	147.018	64.7539		103.92	114.153		44.9023	29.5477	66.5622	140.036	166.005	35.3381
		10.5943	173.7	229.302	32.502	303.968	33.0216	18.9176	87.7563	43.9287	56.0673	75.6273	58.1877	26.2671	226.064	62.4252	217.398	320.234	159.647	27.9247	288.801	-0.730797	398.891	618.489	207.622	352.343		25.9023	162.919	-1.60888	148.406	95.9567	35.0161	14.4366	218.982	227.702	104.989	145.028	64.8268		103.646	115.196		43.7124	29.0826	66.1095	139.757	166.567	35.2699
		9.71155	173.234	228.467	33.0071	303.805	32.0699	18.536	87.508	43.7062	54.8921	75.6603	57.7979	26.0236	224.682	61.746	215.676	318.564	158.791	30.7624	287.649	-1.12507	397.937	620.152	206.675	351.4		25.603	161.854	-1.67863	149.387	95.2022	34.1908	14.1187	218.037	227.12	105.021	143.002	65.7996		103.024	116.995		43.9449	28.5401	64.9315	139.488	166.431	34.8598
		9.15217	172.68	227.966	32.9126	303.928	32.0245	18.2086	87.7354	43.4587	54.7022	74.8717	57.0906	25.8391	223.553	60.6712	214.186	317.719	157.421	28.9743	286.875	-1.40038	396.375	621.155	206.081	349.881		25.5875	160.965	-1.59156	149.778	95.1795	33.7142	13.8381	216.539	226.485	104.472	140.922	65.2531		103.213	118.818		45.6021	28.4475	65.5585	139.159	165.819	34.2489
		8.70682	171.947	227.627	32.425	302.912	30.3902	17.9154	87.4033	43.0017	54.4962	74.4562	56.7181	25.7369	222.751	60.0526	214.036	316.184	157.333	29.0477	285.896	-1.7621	395.184	623.367	205.43	349.083		25.2008	160.029	-1.77468	149.286	94.2462	33.1793	13.5646	214.86	225.959	104.533	139.03	64.6544		103.157	120.678		44.8785	28.4181	64.8255	138.638	165.843	34.0501
		8.07145	171.092	227.235	31.6995	303.117	29.8596	17.1897	86.1965	42.9814	53.742	74.3296	56.4902	25.6547	223.085	59.5913	212.439	315.007	155.68	27.6995	285.411	-2.02367	393.838	618.577	204.74	350.558		24.969	158.966	-1.82401	148.831	94.2019	33.346	13.2739	213.675	225.368	104.654	137.043	63.3661		102.53	121.832		44.0295	28.1443	64.4326	138.336	165.303	33.6232
		7.09556	170.339	226.869	31.0516	302.47	28.8914	16.1073	86.0619	42.6281	53.6838	73.3984	55.797	25.4745	223.459	59.0361	211.52	313.905	154.823	26.4252	284.099	-2.41163	392.233	613.801	203.628	351.718		24.727	158.354	-1.84532	147.419	92.7398	32.3836	13.0521	212.381	224.872	105.939	136.134	62.523		102.08	122.331		43.4607	28.0745	63.7231	137.852	165.348	33.301
		6.37714	169.706	226.41	29.8424	301.396	27.7389	14.5607	86.3021	42.4779	53.5007	73.8322	54.8868	25.3795	223.623	58.2652	211.054	312.339	154.374	25.4603	283.432	-2.82496	390.809	609.797	203.168	350.754		24.7422	157.501	-2.01781	147.126	93.0149	31.7945	12.6956	211.877	224.373	108.009	137.056	60.7212		102.68	123.426		42.6261	27.5521	63.3265	137.606	166.271	33.3194
		5.24648	168.757	226.024	28.7546	301.158	26.4754	14.7107	86.2703	42.4086	53.2214	72.828	54.0621	25.1518	223.501	57.4191	210.79	311.126	154.061	25.1823	283.128	-3.02792	389.388	606.046	202.738	349.281		24.6955	156.514	-2.03042	146.662	92.7659	30.7132	12.5273	210.372	223.512	108.765	137.558	59.8593		102.901	125.036		41.4575	27.2456	62.4935	138.051	168.047	33.0999
		4.00267	167.884	225.693	27.7141	300.307	26.0399	14.2952	85.8857	42.1472	53.7616	72.6789	53.4301	25.1968	222.621	56.7289	209.311	310.225	153.661	25.0446	281.602	-3.16075	387.85	602.6	202.066	346.253		24.5167	155.713	-2.06253	146.162	92.3821	29.9801	12.448	210.796	222.916	109.336	137.718	59.1736		102.976	125.749		40.3959	27.0802	61.7244	138.073	169.181	32.323
		2.61492	166.636	225.22	27.5027	300.597	24.752	13.8232	85.2931	41.8753	53.2688	71.5336	52.8331	24.9049	221.619	56.1775	209.2	308.371	153.045	24.2233	280.351	-3.36087	386.549	599.408	201.55	343.035		24.2118	154.856	-1.91732	145.518	91.7635	29.7183	11.6673	211.939	222.328	109.822	136.303	57.5338		102.82	126.948		39.737	26.3602	62.0379	137.571	171.512	32.1229
		1.53609	165.597	225.23	26.6899	300.381	26.682	13.7791	84.5408	41.6598	52.7556	72.2002	52.007	24.9276	219.971	55.5979	208.833	307.063	153.336	24.6882	279.669	-3.58207	385.528	597.141	200.876	340.26		24.376	153.879	-2.25916	144.969	91.4189	28.3693	11.0922	211.496	221.843	110.517	136.414	56.7884		102.762	127.644		38.8414	26.4041	61.467	137.422	174.462	32.0311
[truncated: 14 more columns]

## Sheet: Fig1g
Fig1g	Trace	WT																																						anoh-1
		1.65665	4.32786	-6.87863	-16.5954	-6.5347	-24.5714	-12.4836	-13.4532	-19.3271	-14.3802	-7.97556	-15.2144	-12.8745	-6.17777	-4.05728	-12.8343	-12.3626	-7.16851	-16.8917	-2.27614	-12.8114	-3.61949	-3.65458	-19.0299	-8.6169	-5.22829	-14.6156	-12.1901	18.4253	-15.6534	-17.4972	-7.52162	-16.2264	-13.6642	-11.2403	-15.5421	-19.3432		-1.26232	0.36175	-1.41352	-0.27944	0.748493	1.16596	-1.4863	-1.11281	-3.73447	2.13837
		2.21901	5.35269	-2.98224	-3.84002	0.739264	-9.69802	-4.23879	-4.94226	-6.45281	-4.2668	-3.37914	-4.73821	-3.9183	-2.37641	-0.184517	-0.557737	3.95579	-2.05617	-4.01798	3.4703	-4.94743	-0.305921	-0.27575	-8.01122	-2.75053	-2.41721	-3.13779	-3.90724	4.6369	0.480574	-1.30887	-1.56057	0.142778	-3.93799	4.53442	-6.44194	-7.23692		-0.490848	0.772655	-0.935315	-0.189375	1.01366	-1.80095	-1.0544	-0.781071	-2.55671	1.17297
		2.82804	5.34736	-1.18477	0.530626	3.05869	-4.77189	-1.20844	-2.78541	-2.12125	-0.929535	-1.91168	-1.68387	-1.03432	-0.524823	1.36391	2.27354	6.7682	-0.135165	-0.415512	3.93494	-2.62911	0.814085	1.08388	-3.15591	-0.533602	1.0881	0.655334	-1.1072	3.49393	3.68123	3.13674	0.344066	1.48613	-2.53372	7.45984	-4.85674	-3.91153		-0.141231	1.41521	-0.780296	-0.194925	0.959128	-1.46609	-0.690093	-0.350593	-1.93845	0.821071
		2.55234	5.02525	-0.553836	2.02285	3.70753	-2.4733	0.180114	-2.29285	0.183515	0.467974	-1.0009	-0.544236	0.0695722	-0.380846	1.44866	2.58468	6.81951	0.528425	0.603916	2.98444	-1.32191	1.0459	1.43951	-1.89915	0.309083	1.07834	4.12014	-0.441671	7.35276	2.87301	4.17103	-0.0376496	1.99814	-3.26994	7.31469	-3.71926	-3.95246		0.322991	1.23066	-0.629905	-0.194185	0.991155	-1.46486	-0.674457	-0.563805	-1.53732	0.687358
		2.05181	4.65512	-0.56525	2.25876	3.86535	-1.92133	0.0197992	-1.42264	0.98451	0.975489	-0.59461	-0.15728	1.38597	-0.270784	2.42641	2.92407	10.8245	0.595888	0.490601	2.05929	-0.525403	0.978213	1.3042	-0.769062	0.689743	2.24181	3.92265	0.236906	9.75037	4.72678	3.87523	0.66369	2.0983	-2.48044	6.88208	-4.36739	-0.905419		0.182122	1.88553	-0.571025	-0.093095	0.884214	-1.03074	-0.717204	-1.31807	-1.44583	0.477674
		2.30388	4.4465	-0.715977	2.22129	3.57393	-1.17807	0.33805	-0.939837	1.13622	1.20733	-0.416932	-0.385982	1.49554	0.461811	3.05686	2.74845	9.65675	0.802592	0.0743223	1.63483	0.309746	0.565651	1.45464	-0.983696	0.389814	1.29958	4.36397	0.415874	7.37636	4.78172	5.10888	1.35601	0.954965	-2.95792	5.27787	-4.73579	-2.5071		0.312088	1.23866	-0.233546	-0.117276	0.894266	-1.15243	-0.85808	-1.27222	-0.948346	0.596257
		1.27033	3.81562	-0.76579	1.80338	3.13356	-0.957009	0.554512	-0.463884	1.21868	1.10761	0.59792	-0.349628	1.33654	0.0846201	2.16497	2.23957	10.4155	0.85121	0.00574763	1.84595	0.34332	1.09644	1.52988	-1.22763	0.649373	0.269999	3.8418	0.39557	2.56009	4.3763	4.85917	0.681008	1.16186	-2.51295	3.81895	-2.29128	2.0991		0.30527	1.10007	-0.0965987	0.123357	0.943883	-1.01106	-0.400419	-0.206433	-0.74703	0.588518
		0.303855	3.54617	-0.837595	1.46318	2.71078	-0.467842	0.12317	-0.41288	1.62326	0.778797	0.556381	0.490513	1.28115	0.26746	1.63223	1.69424	8.60212	0.336328	-0.785709	1.09564	0.52201	1.61573	1.35883	-0.861066	0.228481	-0.0875101	4.47228	0.559334	4.12546	4.05547	1.80334	0.564236	0.698797	-2.77492	2.64951	2.02062	1.25929		-0.12699	0.833826	-0.0468945	0.0280565	0.801578	-0.387345	-0.369333	0.0207215	-0.922045	0.448476
		-0.397688	3.12142	-0.894317	1.465	1.98987	-0.329523	0.106307	-0.205894	1.12296	0.535136	0.0154658	0.578629	1.1817	0.236361	1.73867	1.93669	6.89427	0.53927	-1.67783	0.562435	0.371429	0.982361	0.815715	-1.87229	0.374648	0.930447	3.16873	0.428407	1.91457	3.86961	0.072098	0.870832	-1.06214	-3.08644	2.12715	4.03893	-0.245093		0.940324	0.737786	0.0928912	0.290708	0.527551	-0.594432	-0.42325	0.0766014	-0.524151	0.356971
		-0.767208	2.66372	-0.907006	1.08403	1.46675	-0.55746	0.127096	0.108182	0.934194	0.49724	0.0765377	0.716142	1.14413	-0.385375	1.59619	1.40256	5.37814	0.223648	-1.43674	0.0903034	-0.0311382	0.882066	0.633843	-0.903869	0.652539	1.41991	0.947346	0.162537	-3.28096	2.32054	-1.59805	0.400161	-2.15939	-3.18274	0.851291	3.93918	9.77624		-0.0775396	0.546415	0.287527	0.26612	0.157445	-0.81232	-0.127293	0.170418	-0.661464	0.269938
		-1.3399	2.37334	-0.931732	0.774255	1.24344	-0.524175	0.0220999	0.172661	0.0488437	0.503255	0.1216	0.636408	1.05134	-0.128268	1.0218	2.17487	4.28749	-0.0127355	-1.44089	0.312727	-0.432077	-0.032324	0.472124	-0.859359	-0.169146	1.16817	1.32055	0.417454	-6.05287	1.80683	-1.87869	0.654625	-3.25165	-3.2892	-1.69411	3.95181	6.02562		0.504388	0.523394	0.352321	0.109867	0.0678084	-0.134521	0.0222571	-0.0732147	-0.0383832	0.170538
		-1.77093	2.1172	-0.906344	0.731907	0.869505	-0.0571042	0.15135	0.368342	-0.156334	0.00937753	-0.0828665	0.576058	0.916967	-0.0498825	1.33277	2.47328	3.16893	0.278528	-2.054	0.439061	0.276989	0.273454	0.132709	-0.631566	-0.245963	-0.316206	2.86368	0.221727	-2.54478	0.570729	-4.7854	0.341564	-0.836727	-3.30059	-3.52347	4.30558	4.57561		0.290752	0.299092	-0.536351	0.314894	0.102782	-0.86734	-0.208477	-0.80621	-0.135516	0.0332269
		-2.0211	1.73771	-1.11235	0.309309	0.512995	-0.0316629	0.0957801	0.315516	-0.289907	0.0177205	-0.229247	0.627724	0.653857	-0.257784	1.48441	2.16636	2.06697	0.24433	-1.71997	0.172438	0.335291	0.331468	0.410183	-0.130521	-0.12298	0.72276	2.14002	0.505123	-5.66006	-1.31661	-1.54546	0.571263	0.0967661	-3.43842	-4.837	5.215	4.12379		0.34221	0.210232	-0.528468	0.207137	0.296307	-0.280918	-0.19023	-0.440545	-0.463151	0.112095
		-2.46545	0.163166	-1.14408	0.128765	0.0196908	0.227435	-0.12825	-0.00573732	-0.0590367	0.348869	-0.00332552	0.200672	0.841555	-0.525324	0.789033	1.79652	1.05924	0.0752862	-2.33992	-0.0480561	-0.0375614	0.179899	0.210754	-0.645417	0.632331	0.205772	0.0639382	0.637934	-10.211	-2.6789	-0.709285	0.72041	2.5888	14.0348	-6.23009	4.49552	4.26331		0.230925	0.196603	-0.562711	0.0842379	0.135786	0.461697	0.0855984	0.270681	-0.106751	0.205457
		-2.84521	-0.385179	-0.883455	0.0864767	-0.218876	0.386484	0.022887	-0.0993496	0.117367	0.152463	0.0469599	0.413181	0.599508	-0.516233	-0.115084	1.48683	0.417535	-0.0801926	-3.14522	-0.547074	0.424562	-0.179727	0.49583	0.532768	0.398008	-0.51656	-1.58801	2.1513	-8.54696	-3.16549	1.25875	0.9427	5.08473	20.9246	-6.6701	5.4831	3.88194		0.249067	-0.022635	-0.273167	0.139716	0.341235	0.0293029	-0.0235129	0.430433	0.163219	0.07361
		-2.8239	-0.302643	-1.18425	-0.13781	-0.418542	0.00314688	-0.0192	-0.250611	-0.0572261	0.411407	-0.173316	0.237492	0.422593	-0.0506812	-1.60911	1.3152	-0.986489	0.174758	-3.20799	-1.08598	0.158954	-0.17386	0.889215	0.187891	0.65443	-1.32122	-4.27606	4.79424	-9.35881	-5.13449	2.65687	0.219262	7.26927	15.4839	-6.72071	4.93568	2.11054		-0.512714	-0.0324576	-0.0212429	-0.11313	0.252083	-0.210659	-0.167235	0.261071	0.197848	0.0600946
		-2.82894	-0.464996	-0.966179	-0.359544	-0.269469	0.0311901	0.0584107	-0.275678	0.20766	0.401975	0.376792	0.212404	0.0930247	0.238398	-1.59459	0.902952	-1.42053	0.12145	-3.04201	-0.033058	-0.296321	0.0429277	0.790126	0.730159	-0.283979	-0.537464	-3.22219	6.74751	-13.9797	-5.5929	2.38152	0.105803	6.21572	11.2768	-7.89848	3.59539	4.38658		-0.885014	-0.0407081	0.19503	-0.203601	0.154366	0.00310092	-0.00333395	0.58295	0.24808	0.00615831
		-2.87551	-0.346723	2.27525	-0.213131	-0.392429	0.0978531	0.0852162	-0.203306	0.210339	-0.170315	-0.0542459	0.0383217	-0.290218	0.303186	-1.07899	0.764261	-2.26116	-0.0894598	-3.13937	0.709746	-0.204748	-0.0256071	0.412348	0.323352	-0.852555	-1.74011	-4.72358	6.16013	-15.5562	-7.74967	7.87288	0.768986	2.51478	8.61326	-8.81639	4.28643	3.51287		-0.422011	-0.164962	0.332089	0.0188912	-0.262978	-0.134545	0.361988	0.576861	0.0595186	-0.174671
		-3.21028	-0.603217	1.87695	-0.416849	-0.503941	-0.293139	-0.064552	-0.0435278	0.249625	-0.718783	0.162791	-1.07997	-0.0519655	0.527321	-0.548765	0.849033	-2.96556	-0.249114	11.3628	0.474289	-0.039123	-0.49808	0.313731	0.128539	-0.00364565	-3.67827	-4.65115	4.50713	-7.92977	-9.59587	7.29073	0.585241	-3.17564	5.92437	-10.4467	2.95284	3.13393		0.219829	-0.0766983	0.392528	-0.232834	-0.321236	0.67826	0.0958051	-0.208923	-0.18866	-0.181016
		-3.60877	-0.889063	1.32405	-0.903235	-0.842493	0.159807	-0.223636	-0.129402	-0.271355	-0.955933	-0.165041	-1.86264	-0.344454	0.459383	0.318473	0.407941	-3.36642	-0.463181	8.72665	-0.394055	-0.185776	-0.800166	0.126964	0.36418	-0.110396	-3.75864	-5.77137	4.2529	-9.21748	-10.0042	5.1178	0.315685	-5.26986	4.85559	-10.1589	2.23217	0.990791		-0.0174125	-0.067827	0.649951	-0.325179	-0.240097	0.455659	0.0271032	-0.593107	0.264182	-0.305486
		-4.61235	-1.02621	1.65227	3.79239	9.5951	9.66426	19.8066	0.323689	7.96535	-4.53063	19.8886	7.25716	-2.84066	6.23486	7.45132	-4.65262	23.3515	-4.22854	-3.39455	-12.8813	10.5617	-5.53234	-3.78171	-3.01052	-0.0650907	-3.93159	10.7025	13.6496	-21.076	16.5454	14.3768	13.2174	2.00315	4.01814	33.528	22.0275	6.69921		-13.9114	-0.300625	-22.8569	-9.97163	-0.458276	4.65265	3.50087	2.80101	27.3213	-1.4468
		3.42281	6.13014	86.2417	32.5304	98.0709	79.9929	47.6302	34.4914	55.5465	42.1868	100.593	65.8296	8.49357	6.04621	5.57781	0.340443	98.8301	8.13501	137.072	14.2707	57.9102	67.9221	46.3113	14.2546	39.8392	45.004	185.313	234.524	103.467	230.298	119.885	157.984	19.9159	97.0869	168.087	258.711	138.753		4.7192	5.33464	3.72337	2.238	4.33786	9.3085	11.6672	4.4759	98.6975	1.03337
		1.96549	16.0206	123.431	55.1518	157.959	148.275	99.0712	62.1125	83.7637	68.9814	166.765	103.437	7.98972	1.98505	3.33108	-0.0508725	135.042	8.50501	198.735	26.4146	113.173	104.544	73.001	12.8343	81.7755	173.777	278.839	417.1	124.972	389.996	193.432	290.953	36.7374	174.403	235.063	395.962	218.413		7.15576	14.1592	6.45219	2.64596	4.59148	11.1792	13.6901	2.9374	139.213	2.02047
		1.22545	22.0081	140.771	72.549	212.774	213.856	143.568	87.1309	107.53	88.5744	227.155	141.619	7.80851	1.2845	3.45006	0.108269	157.451	9.02575	247.676	35.9999	162.206	129.109	98.0501	11.3638	111.513	288.344	271.047	494.89	102.573	438.446	196.493	360.387	60.4893	165.241	228.635	379.183	201.403		7.4692	22.1533	8.18879	3.17059	4.04181	11.7679	14.7678	2.05561	153.975	2.57133
		0.612691	26.793	160.767	87.4326	267.807	279.103	172.751	107.88	127.331	106.124	284.003	179.545	8.04597	1.1479	3.73161	0.0152372	177.758	9.9015	284.242	46.3953	211.404	151.969	117.5	9.79078	136.242	342.752	247.972	499.237	80.145	414.736	179.31	383.172	82.5586	143.239	208.23	333.946	181.079		8.58004	30.1313	9.92202	3.37167	3.63648	12.3046	15.3909	0.844356	158.141	3.40611
		0.0977542	30.8886	183.465	99.3486	323.088	334.694	196.542	125.669	146.407	121.92	338.868	217.09	-7.01231	16.1379	19.8185	13.2649	195.947	10.2996	316.655	54.6751	256.181	173.092	132.248	8.63262	157.946	351.203	233.094	469.92	65.281	380.352	166.555	372.218	88.3974	129.181	189.892	302.841	167.047		9.74711	39.4718	11.4435	3.62857	2.97403	13.176	16.2244	0.476463	157.425	4.03122
		-0.166309	33.7643	207.367	110.081	381.968	382.305	216.581	140.708	164.367	136.243	383.659	250.352	13.6033	106.591	58.6305	35.2813	213.727	9.83356	343.599	63.1551	294.243	192.953	144.518	9.61861	178.157	335.767	224.047	436.886	57.4022	352.693	159.555	349.686	82.3713	118.435	171.934	276.331	157.596		10.7235	48.5174	12.6451	3.87397	2.53077	13.5925	17.3807	1.20505	154.908	4.20263
		-0.351836	36.1713	231.479	119.979	436.563	421.662	223.482	154.306	180.7	148.569	412.166	276.204	25.4861	153.832	88.8756	55.367	228.514	72.4802	359.969	71.194	331.706	214.529	158.087	9.67622	194.761	314.057	216.743	409.227	49.4043	325.588	150.921	327.536	78.1992	109.102	158.1	256.268	150.241		11.8106	57.9632	14.0802	3.99763	2.20917	13.8679	18.6875	2.47268	150.455	4.46189
		-0.762287	39.1808	252.836	129.197	481.617	451.651	206.261	167.035	195.571	159.888	435.729	295.058	34.0106	198.229	106.993	69.3105	239.683	124.105	370.476	77.0287	360.263	233.539	172.542	9.06249	210.59	297.437	212.035	388.984	38.3824	315.114	145.679	309.964	73.221	100.63	142.822	246.373	145.38		12.8347	68.4721	14.9927	4.09416	2.04184	14.6944	19.9108	3.70826	144.042	4.97165
		-1.43143	41.5343	271.798	136.174	523.794	475.121	195.526	178.398	207.772	169.905	452.171	308.51	40.8047	246.743	126.144	72.2883	250.559	156.051	380.168	81.2556	383.839	252.164	183.883	8.44112	224.207	278.812	207.575	374.619	29.9981	297.212	138.509	298.273	68.8348	96.4325	122.775	238.968	139.127		13.5831	78.4763	16.1158	4.18934	2.56241	15.3808	20.5122	5.02278	126.796	5.33917
		-4.36235	43.6892	289.751	141.389	551.243	488.642	186.042	187.994	217.176	177.83	466.541	317.166	46.5037	291.17	144.466	73.5592	262.608	179.094	391.632	85.8944	404.335	271.234	197.702	7.7228	232.729	261.251	201.394	366.642	27.1228	284.95	135.692	287.889	71.4785	92.1746	106.268	235.404	132.221		14.6702	83.3326	17.1038	4.34831	3.06258	16.255	21.3227	6.82408	110.706	5.69995
		31.6155	46.4596	305.584	145.503	572.161	496.857	177.642	195.666	224.761	182.514	472.278	322.972	50.6443	333.391	162.398	75.5496	272	199.087	399.567	88.7103	420.995	289.377	211.515	7.20717	243.733	244.627	197.934	364.007	18.1208	277.604	134.728	277.086	70.8733	88.4474	90.7035	228.497	125.19		15.5036	98.0424	18.3243	4.35561	3.5731	17.0559	22.407	8.42849	97.739	6.0689
		61.4705	49.2068	318.945	148.487	585.217	500.39	171.413	200.863	231.459	187.161	475.665	321.748	55.0869	373.668	183.196	75.1987	281.35	220.653	406.35	90.2924	435.162	312.359	225.562	6.86398	252.771	231.384	195.137	359.924	21.0819	269.313	130.403	271.941	68.9302	84.902	77.6411	222.817	119.182		16.017	108.136	19.2844	4.64815	3.64979	17.861	23.555	10.014	88.316	6.57422
		87.0483	51.8139	329.011	152.136	599.76	500.836	165.533	205.226	237.055	189.604	470.813	314.124	60.1765	408.313	203.808	74.7389	290.335	243.967	408.359	92.077	448.985	332.166	238.011	6.51061	262.222	225.611	189.644	354.689	18.4544	260.706	127.533	263.178	68.451	81.324	68.4275	213.48	115.824		17.1681	117.629	20.148	4.68299	3.85072	18.7585	24.6921	11.8332	90.7502	6.91999
		107.742	54.5886	338.485	156.508	620.174	498.071	160.485	209.571	241.023	190.759	462.871	304.637	64.0899	437.655	222.932	72.3655	297.836	263.915	412.603	93.2067	459.231	348.912	251.23	6.0176	272.921	220.238	183.414	354.183	15.0096	257.89	124.784	260.252	66.9662	79.1957	63.3594	207.413	111.877		18.1809	126.404	21.1031	4.82519	4.00823	19.8947	25.418	13.4514	90.9263	7.32597
		125.947	57.604	345.751	159.852	627.396	492.497	156.297	212.912	244.565	192.081	465.33	296.163	68.1833	458.67	239.103	73.9215	304.283	283.708	415.067	93.4312	468.951	363.648	264.735	1.6212	279.671	217.187	182.588	356.811	17.6284	264.519	120.065	258.972	61.8103	76.7577	59.6632	200.798	115.44		18.5738	135.657	21.967	5.00915	4.1007	20.8942	26.0105	14.7726	85.3001	7.78544
		144.515	60.5129	350.973	163.82	632.741	471.644	152.487	215.614	247.222	191.941	464.192	286.569	71.2608	477.089	254.823	74.1442	307.798	304.254	411.365	93.5667	472.792	378.89	276.339	80.5069	286.947	212.444	179.267	353.323	16.0065	262.543	117.259	260.965	56.4077	76.3458	58.9187	196.128	110.478		19.1496	143.507	22.5302	5.01647	3.83061	22.1196	26.6276	16.4912	78.2808	8.20781
		162.168	64.0202	355.179	168.511	637.264	448.706	149.34	217.972	248.744	192.112	464.904	277.698	74.4648	492.525	264.917	77.6995	311.172	272.107	411.546	92.8211	471.947	388.479	291.463	120.45	293.444	211.458	175.574	346.294	8.47444	257.679	110.657	256.985	52.2166	75.7637	59.7532	191.481	107.124		19.8704	150.685	23.3337	5.23597	3.5539	23.0283	26.9748	18.0282	74.0834	8.52817
		177.928	67.5977	359.945	172.017	636.521	430.633	146.923	220.128	249.28	190.806	465.366	270.209	77.058	503.091	273.06	78.0824	316.012	324.789	412.777	91.6593	472.126	396.327	310.941	152.933	298.527	208.957	168.768	342.229	7.37344	253.329	108.03	247.906	49.1923	74.9179	60.5091	188.632	103.776		20.0851	156.482	24.2247	5.50656	3.42814	24.0808	27.1474	19.4492	69.724	8.9277
		189.751	70.9344	362.565	174.233	634.024	415.848	144.151	220.982	249.262	190.19	458.945	264.316	78.5015	508.974	281.381	77.4169	321.175	366.343	414.444	91.3415	475.441	404.151	332.546	185.061	304.11	207.76	166.352	337.303	13.8609	246.29	105.82	245.568	49.2628	75.1784	59.3198	183.889	100.129		20.7319	160.24	25.2705	5.76561	3.17448	25.2884	27.4389	20.7544	62.603	9.36221
		199.689	73.5549	366	175.635	630.559	403.505	141.946	221.354	249.079	189.268	452.276	258.38	75.8809	518.489	289.551	75.4585	324.583	395.824	412.754	91.5935	478.409	411.051	352.406	216.242	308.683	206.912	162.825	333.968	12.4721	239.819	102.614	238.742	52.5537	74.163	59.1734	178.649	95.3149		21.1113	165.669	26.0703	6.05751	3.01508	26.4142	27.8883	22.0114	57.9107	9.76422
		209.292	76.7472	369.154	177.442	630.554	391.797	139.884	222.095	247.625	188.477	450.014	252.822	74.2147	527.119	296.639	72.8154	328.463	422.633	409.055	90.1409	477.559	415.931	369.526	243.387	312.684	203.951	161.271	330.948	13.3725	238.492	101.071	236.134	90.01	73.8389	58.0464	175.514	92.7536		21.9074	170.289	26.4704	6.33045	2.71684	27.4141	28.1834	23.1848	54.4518	10.1797
		217.631	80.5584	369.407	179.735	631.36	380.653	137.22	222.036	246.579	188.23	441.599	247.846	73.4427	533.377	303.815	71.1011	331.852	444.469	407.825	88.9045	476.328	421.747	381.904	270.112	315.583	202.18	157.746	330.431	8.46895	234.869	100.627	234.921	94.6298	72.4706	59.5448	176.169	88.8864		22.3686	174.291	27.4076	6.79867	2.50793	28.8054	29.2821	24.3111	51.532	10.8534
		224.726	85.7026	371.024	180.704	627.889	371.602	135.392	222.566	244.193	187.38	437.026	242.633	71.7913	534.457	309.544	69.0389	332.951	468.324	403.973	88.2008	473.404	427.069	394.089	291.642	317.573	204.8	155.433	330.143	3.43133	225.093	97.9245	230.226	86.1338	72.0696	65.5387	173.854	86.8669		22.8817	178.952	28.6312	7.06103	2.41267	30.1615	29.5362	25.3863	48.5524	11.253
		231.956	90.0153	372.141	182.05	624.242	364.115	133.292	222.255	241.956	186.239	430.489	238.903	72.6853	537.797	314.919	66.9505	333.458	489.38	399.299	86.853	470.33	432.225	401.743	309.422	316.959	205.901	152.679	325.874	-0.19057	220.189	93.5303	220.648	75.5597	71.2031	71.2589	175.005	82.2525		23.4428	183.045	29.875	7.20618	2.4192	31.39	30.0042	26.2898	46.065	12.0302
		237.489	93.7353	373.578	182.146	617.056	357.115	131.568	220.826	240.703	185.738	422.823	235.092	72.0761	544.338	321.095	64.5073	334.344	512.483	393.618	85.6062	468.968	435.368	403.405	323.815	305.166	206.49	152.002	322.634	12.9326	216.381	90.8129	218.646	62.2259	73.146	77.1852	172.562	88.2008		24.1443	186.698	30.7684	7.3916	2.3532	32.6203	30.2752	27.6685	44.759	12.9288
		244.28	95.8569	375.188	183.102	614.425	350.096	130.739	220.08	238.877	185.104	417.489	231.54	72.039	547.521	325.188	62.9833	335.232	535.193	389.433	84.4604	468.048	441.849	400.808	334.489	296.12	204.333	153.037	329.129	26.352	212.396	88.6861	221.211	52.6297	74.8324	80.8836	171.107	82.65		24.9024	189.369	31.4426	7.6723	2.37012	34.1723	30.9508	28.3419	41.6864	13.6082
		248.726	98.2383	375.173	184.77	611.678	345.053	129.003	219.188	238.394	183.718	417.093	228.531	73.1979	550.986	330.354	61.4534	337.532	556.804	385.27	83.1729	464.031	443.251	398.068	339.812	287.108	212.802	151.182	325.611	27.1061	211.618	86.4513	222.702	46.1599	75.211	84.7163	169.671	80.712		26.13	191.696	32.3556	8.04364	2.42399	35.8192	31.5555	29.0054	39.6021	14.5344
		252.784	101.102	375.567	185.138	606.853	340.046	128.37	218.784	237.86	181.901	416.76	225.168	75.0096	552.162	335.71	60.6272	339.584	574.765	380.846	81.7049	461.373	441.571	394.024	343.223	283.189	223.408	148.921	322.914	24.2247	210.653	83.4247	218.654	40.4853	74.921	86.0771	169.427	79.6533		25.6427	193.805	33.409	8.27818	2.44708	37.4543	31.5935	29.7914	38.0054	15.1279
		256.118	105.59	375.569	186.193	600.592	333.542	126.933	218.299	236.529	180.386	413.284	221.707	76.008	551.651	341.175	59.2388	339.561	589.772	375.584	79.9382	461.309	439.917	388.278	346.316	277.093	223.009	146.58	321.052	13.6094	216.335	81.3537	208.035	34.9041	72.9851	86.8209	170.165	78.7271		27.0361	195.696	34.1086	8.67746	2.44673	38.8554	31.7713	30.4484	36.4179	15.8096
		258.06	111.329	375.62	187.446	595.087	327.071	125.693	217.642	234.03	178.605	411.286	218.4	79.5336	550.487	344.717	58.1667	341.052	603.782	373.09	78.4069	460.539	435.485	379.41	347.445	270.29	228.26	143.122	328.278	3.3144	215.124	78.4688	202.169	30.7187	72.5828	87.2818	167.283	76.3188		27.5257	196.664	35.1124	8.63751	2.75966	40.3254	32.4552	30.8036	34.307	16.7215
		259.296	116.585	374.539	187.163	587.243	322.293	123.838	215.609	231.791	176.622	407.653	216.179	80.2146	549.58	349.763	57.5564	339.549	617.657	368.877	76.7085	459.96	428.954	371.629	345.42	265.529	227.849	143.017	338.387	-5.33803	209.807	75.2205	204.005	28.1242	73.5359	84.1806	168.131	74.7564		28.176	198.918	35.9987	8.78539	2.70515	41.9336	33.0344	31.4904	32.626	17.7083
		260.539	120.997	373.712	186.218	581.467	318.859	122.087	214.448	230.479	175.087	401.049	212.914	82.8744	548.961	350.886	56.0286	336.729	633.157	365.399	76.0675	456.662	422.724	362.866	344.099	261.717	226.176	142.345	342.259	-6.11391	207.574	72.0269	196.343	28.9016	73.8386	82.6831	165.663	72.8353		28.7336	200.944	36.7403	8.95536	3.0066	44.0161	33.435	32.0703	31.6014	18.1403
		260.277	125.532	374.102	186.133	575.711	314.321	121.119	212.561	229.905	173.821	395.822	210.22	81.9822	546.72	351.739	55.2345	334.895	647.309	362.669	75.3897	453.611	419.933	357.343	342.464	255.288	233.038	137.463	341.916	-9.12622	201.072	70.4482	193.611	30.3148	73.3592	80.3184	164.055	70.8269		29.0481	201.859	37.2645	9.38136	3.16165	45.983	33.7091	31.9131	30.1021	19.1132
		259.458	133.815	374.02	185.01	569.352	309.354	119.023	209.661	220.172	165.366	390.026	207.646	83.23	544.056	353.878	54.7022	333.166	657.38	359.024	73.6556	448.55	414.029	352.082	340.802	251.392	227.876	135.981	341.932	-11.1372	200.791	68.2894	192.261	32.6865	74.3752	79.5902	162.335	71.74		29.974	203.022	37.7403	9.79194	3.51767	47.9989	34.8282	32.0764	29.2052	19.7631
		257.248	145.698	372.241	184.615	561.617	303.942	118.424	207.1	224.287	167.219	382.274	205.318	85.2542	540.207	356.706	54.357	330.973	663.549	355.612	72.6689	442.477	408.449	347.018	337.914	239.484	224.183	135.839	339.571	-17.527	200.76	66.8884	200.134	36.5065	73.7003	77.876	161.095	68.1365		30.6405	203.638	38.0737	9.80343	3.82115	49.6934	35.916	32.5834	28.1292	20.3367
		254.651	157	370.756	183.618	554.482	299.18	117.75	205.281	225.873	166.859	378.69	201.778	86.7895	541.169	359.653	53.7554	329.721	667.725	352.515	71.0301	436.949	406.986	343.597	337.862	235.582	219.566	130.374	332.755	-22.6707	200.826	66.5872	202.839	37.0917	74.3454	74.8171	160.026	65.0405		31.328	203.973	38.8463	9.89453	4.07873	51.4215	37.0655	32.7066	26.9636	20.8519
		252.811	160.252	368.553	182.84	547.752	296.375	116.607	204.584	225.497	166.268	371.272	199.38	91.371	539.026	361.404	53.5785	328.931	671.32	347.437	69.4528	432.957	402.473	341.741	335.316	232.877	215.647	125.458	324.502	-25.5155	196.83	64.1198	199.123	33.5931	75.6232	72.0745	156.937	68.8935		31.5784	204.912	39.5409	10.4006	4.51943	52.6108	37.8252	32.5817	25.586	21.934
		250.48	170.935	367.92	180.632	540.396	297.522	115.139	203.486	224.684	165.468	363.721	197.344	92.4885	537.504	366.363	52.3352	327.026	675.319	343.335	68.4017	428.038	399.468	341.914	333.704	230.282	212.857	122.074	326.734	-26.639	198.06	63.0804	195.185	29.466	77.5854	74.0849	153.844	63.9898		32.3342	205.993	40.2303	10.9332	4.80021	53.7642	38.4931	32.3365	24.1506	22.9429
		247.689	178.762	366.412	180.358	537.654	297.534	114.069	202.811	223.322	164.823	355.718	194.616	94.8945	539.404	376.824	51.5136	325.909	678.374	339.706	67.991	423.851	396.065	342.419	331.982	233.442	208.324	123.208	323.746	-21.7891	199.687	61.8537	194.986	25.4984	78.8051	78.742	149.933	66.2506		33.0891	206.256	40.8862	11.3614	5.16932	55.282	38.9969	32.6787	23.3826	23.563
		244.117	184.283	365.294	179.764	532.832	295.344	111.596	201.724	221.472	162.887	350.358	192.805	97.4429	539.691	385.022	50.7775	324.411	683.718	335.576	66.5135	417.749	390.379	340.089	329.357	233.544	212.309	127.392	317.988	-10.4979	197.063	61.4729	196.278	22.1418	77.7405	84.8585	147.968	64.5299		32.8346	204.821	41.3901	11.4792	5.65334	56.3003	39.5771	32.4515	22.155	24.3506
		241.765	191.256	364.078	179.441	527.494	294.225	110.548	200.823	218.999	160.911	345.475	191.307	98.8594	538.411	388.908	50.2773	322.876	686.143	330.977	65.6104	414.276	388.949	338.558	325.101	238.309	211.055	130.756	311.7	5.51784	195.071	60.0161	198.798	20.2316	77.5573	86.2306	145.786	58.8971		33.4575	204.844	41.8744	11.3811	6.04374	57.3431	40.8478	32.3635	21.1457	24.9897
		239.888	200.26	362.114	178.737	523.961	292.237	109.54	199.561	216.742	160.42	343.243	189.453	99.1125	540.114	390.316	50.3447	320.865	689.09	327.596	64.0025	409.866	387.988	335.116	321.647	243.189	214.2	127.581	304.329	0.916749	194.412	59.0253	197.445	16.373	77.8839	86.0867	142.828	56.2459		34.5015	204.065	42.2156	11.894	6.91634	58.7766	41.9476	32.3359	20.7329	25.9039
		237.453	208.621	360.96	178.689	523.008	289.31	108.126	198.636	215.026	158.59	339.54	187.412	100.06	540.713	391.711	49.6382	318.807	691.807	324.162	53.2446	405.571	382.534	332.476	320.138	246.967	217.321	122.678	296.743	0.103607	193.423	56.3687	189.762	13.8002	76.4347	82.9282	139.607	54.5306		35.3183	203.329	42.5381	12.211	7.4844	60.1365	42.2607	32.5137	19.5815	26.9761
		235.858	219.201	359.248	178.5	523.764	285.04	106.793	197.762	212.486	156.851	339.386	185.952	102.75	542.765	397.419	50.4831	316.884	693.929	321.588	59.5584	401.073	379.168	329.81	315.327	250.352	216.391	118.49	294.83	0.657299	189.466	53.2599	180.308	12.8817	75.3151	79.9718	135.925	52.8214		36.2207	202.527	42.8048	12.1622	7.85508	61.2947	42.7744	32.3603	18.9337	28.1186
		232.48	228.188	356.188	181.188	524.11	280.692	105.321	196.375	210.43	155.532	325.131	184.422	102.62	545.967	402.232	46.5983	314.491	693.208	317.566	61.256	397.769	372.932	328.277	313.064	249.511	211.698	118.639	289.404	7.89717	189.091	50.9753	174.64	10.6527	78.0419	77.8467	133.723	52.3074		37.3817	201.036	43.3956	12.3233	8.11062	62.5431	44.0016	32.2981	17.8813	29.0045
		229.751	237.141	352.96	181.559	522.64	278.899	103.814	195.292	208.557	154.465	338.124	182.343	104.031	548.802	406.118	46.6823	312.293	694.338	313.759	60.2432	394.835	366.47	325.421	311.162	249.215	209.558	119.49	288.352	21.8602	186.177	49.2613	175.22	11.9317	78.9163	75.1133	132.024	50.6717		37.4927	200.032	43.5396	12.4001	7.38441	63.9776	44.8189	32.5199	16.8589	29.5894
		226.128	243.435	349.33	183.743	520.341	275.787	102.975	194.046	206.118	153.168	343.746	181.065	106.93	551.78	410.973	45.9045	309.796	696.965	311.751	58.5562	393.264	362.298	322.389	308.462	248.87	212.462	118.464	285.672	28.6906	182.941	49.1791	173.888	13.4554	79.6326	73.5803	130.714	54.5374		38.6985	199.45	43.8793	12.6213	8.4805	65.6825	45.5229	32.6375	16.8235	30.3637
		222.468	249.391	346.687	183.574	516.687	271.979	102.111	192.641	204.302	151.062	346.105	179.964	107.119	552.762	415.16	45.4675	306.874	698.664	305.495	57.4895	393.492	359.594	319.268	307.878	246.429	218.011	118.54	282.774	19.3596	181.772	46.9262	171.366	16.5894	79.4258	72.5131	129.993	50.852		38.675	199.252	44.3173	12.8003	8.77727	67.8443	45.9805	32.5414	15.8517	31.0248
		218.531	253.209	343.915	181.701	511.737	265.475	101.522	191.744	202.507	149.749	346.076	178.334	107.921	550.241	416.945	45.0004	304.708	698.16	302.899	55.4024	395.244	355.077	316.344	306.242	242.999	218.914	120.456	278.632	24.5859	177.856	46.3902	170.537	17.891	79.5198	69.0201	128.055	49.2843		40.2724	197.733	44.6033	13.5087	9.06121	69.0476	46.4317	32.4328	14.989	31.6133
		214.13	258.125	340.689	179.876	506.359	259.443	100.843	190.362	200.89	148.569	344.1	176.839	110.295	546.676	418.541	44.9932	303.049	697.68	300.076	53.6821	399.053	357.824	313.008	305.002	236.005	217.023	123.406	282.281	21.5587	177.415	45.0219	169.094	18.0923	79.2949	67.8016	125.89	47.8913		41.1563	196.49	45.0281	13.5685	9.47173	70.4376	47.4564	31.9575	14.7885	32.1471
		209.716	261.641	337.823	178.31	500.941	257.478	99.4233	189.184	198.989	146.994	345.255	175.316	115.045	542.217	416.439	44.2247	299.352	697.368	297.926	51.8196	403.696	360.464	309.962	301.418	228.13	214.118	121.844	285.178	19.2955	174.421	43.6419	163.485	16.1437	78.9554	65.4992	125.927	47.338		42.5383	195.538	44.8526	14.5524	10.1571	71.2182	47.6065	31.6324	14.7387	32.9436
		205.867	262.641	335.424	177.768	497.071	253.182	97.7759	188.543	197.116	146.148	343.982	174.18	118.374	538.358	416.811	43.4266	296.964	694.756	295.536	50.574	405.418	361.703	306.824	298.642	221.441	211.472	120.78	282.338	20.2002	171.653	42.7551	165.484	12.8446	77.6671	63.6109	126.305	47.4086		43.1507	194.922	44.0867	15.2138	10.3006	72.1695	47.7469	31.9348	13.8838	33.5025
		201.262	262.754	332.674	176.153	493.781	249.979	96.6341	187.003	195.671	144.993	343.061	173.038	121.888	535.309	416.411	43.0478	294.89	692.741	292.997	49.3062	406.51	362.088	302.983	299.783	217.574	210.759	117.923	280.47	19.7142	171.169	42.5978	168.903	11.8593	76.2614	60.916	126.65	46.6159		43.4856	193.745	43.194	16.132	10.6817	73.0299	47.9273	31.3741	13.4279	33.9818
		197.077	262.074	330.622	174.223	490.908	245.175	95.6109	185.682	194.029	143.721	342.872	172.286	126.764	529.113	415.144	42.6027	292.594	691.535	291.539	47.3648	404.217	362.1	299.508	298.042	213.651	209.244	118.195	276.882	17.4046	169.836	41.2497	176.477	11.4698	76.2964	58.4136	124.576	44.7005		44.0414	192.037	42.4271	16.8832	10.3596	73.9054	48.8283	31.9367	12.6041	35.0084
		193.417	261.578	327.821	172.96	488.524	243.528	94.2579	184.179	192.325	142.46	339.421	171.442	129.842	525.394	418.078	42.3061	290.672	689.705	290.108	45.4921	400.318	358.849	296.56	293.046	206.824	214.494	116.63	274.149	8.75626	168.556	40.8137	178.186	10.7796	74.9134	56.0648	122.929	42.3954		44.4648	191.046	41.5672	18.0085	10.9087	75.0436	50.1053	31.0983	12.5204	35.9134
		189.69	260.657	325.338	171.829	485.925	239.819	93.592	182.406	190.604	141.227	337.734	169.249	131.635	520.009	420.016	41.7943	288.794	686.035	289.216	43.9934	408.434	355.821	294.029	288.676	201.697	214.701	116.713	273.792	1.96732	164.6	37.8252	175.174	24.3492	74.4872	54.283	122.959	38.8035		45.5536	190.072	40.5599	18.1515	11.0984	75.5483	50.4445	30.9164	11.7401	36.7752
		185.829	260.161	323.14	170.334	482.846	236.974	93.0396	181.049	188.972	139.72	337.008	168.045	132.481	516.629	420.875	41.6385	286.99	684.328	287.557	42.9534	408.15	355.554	290.717	284.112	200.53	220.79	115.294	268.551	1.73367	165.739	37.6897	174.564	27.1839	74.1984	52.0441	123.821	37.4219		46.2271	189.175	39.9799	18.6917	12.6801	76.3452	50.8395	30.5507	10.9295	37.3666
		182.507	259.511	321.76	169.065	479.658	233.547	92.877	179.699	187.586	138.372	334.704	167.078	133.672	514.575	423.051	41.0575	286.15	682.931	285.893	43.0855	420.72	351.873	287.993	279.931	205.65	219.05	110.69	266.681	0.0304493	162.505	38.2103	171.146	29.1518	74.2133	49.3329	121.95	34.5483		46.9458	187.701	39.2697	19.4683	13.6858	77.4464	51.5683	29.6132	10.5361	38.6648
		179.464	259.211	318.77	168.566	476.547	230.382	92.3212	178.296	185.969	137.753	331.697	166.269	134.627	511.653	423.357	39.9385	284.197	682.94	283.881	42.4915	431.825	348.716	284.112	277.669	209.456	216.327	107.677	262.714	-5.5963	162.534	36.6494	168.795	26.9921	72.5875	48.2716	120.514	31.3706		47.6996	185.061	38.682	21.007	14.3726	78.2826	52.1763	29.8084	10.7452	39.7348
		176.605	258.656	315.793	167.125	473.791	227.033	91.105	176.525	184.399	136.718	332.855	165.584	134.647	508.95	421.854	39.0173	282.373	683.959	280.736	41.55	445.496	346.603	282.062	274.524	215.442	215.983	104.023	262.39	-10.2983	159.97	36.6747	166.648	28.4381	72.2007	48.0504	119.521	27.6474		48.7546	183.858	38.0593	21.8276	15.1767	78.6476	53.1149	28.905	10.1639	41.1615
		173.437	258.111	313.44	165.928	470.783	223.381	89.8094	175.39	182.796	135.656	330.277	164.339	136.143	509.128	421.515	38.6657	281.23	682.819	278.862	40.7781	460.503	344.851	279.58	272.31	222.733	213.029	102.413	262.441	-14.4205	157.835	34.712	166.654	26.5198	71.9765	47.2081	117.823	23.9194		50.261	182.447	37.4484	22.3994	15.9253	78.7351	53.5039	28.9837	10.0493	42.1727
		170.94	258.073	310.965	155.717	460.395	220.292	88.4915	174.391	181.962	134.771	329.745	163.48	136.941	509.979	422.694	38.3214	278.759	681.863	275.875	39.9575	473.866	341.338	277.128	270.235	230.257	212.968	96.9975	259.519	-14.3038	157.34	34.1096	163.511	23.578	71.0193	48.9299	118.39	22.9036		51.5832	181.043	36.8548	23.4584	16.8261	79.2704	53.2678	28.5144	10.04	43.2516
		168.484	256.885	309.413	162.291	463.645	215.32	87.7886	173.115	180.231	133.331	330.808	162.1	139.323	510.688	423.747	37.569	276.419	680.139	273.14	39.9924	481.424	338.834	274.202	267.182	230.922	210.639	100.757	258.739	-17.8985	157.329	32.3595	165.684	21.1388	70.8439	49.0434	117.947	24.2333		52.5002	178.939	36.3603	25.7347	18.0871	80.6391	53.105	28.3931	9.20224	43.8962
		165.39	255.997	307.558	161.985	460.241	212.952	86.8902	171.517	178.93	132.172	328.337	161.212	142.139	510.17	426.661	36.5433	274.362	676.885	270.504	40.1852	486.213	335.661	272.273	264.325	229.96	209.789	105.682	257.965	-20.1342	156.492	31.9659	169.504	17.9013	69.9856	47.7892	115.644	27.3057		53.8033	177.008	36.0649	26.8101	18.5148	81.6432	53.4183	27.3582	8.20435	44.7473
		162.452	255.361	308.559	158.353	457.015	196.322	86.3164	169.74	177.569	131.064	329.678	160.456	143.405	509.667	428.961	36.2922	272.688	674.1	269.14	40.704	487.909	333.704	269.769	263.117	231.78	206.97	105.273	259.428	-21.3468	153.904	31.2625	179.73	14.8112	68.943	46.0535	115.092	28.2439		55.414	174.003	35.4033	27.3911	20.0014	83.3406	53.8062	27.1397	7.85023	45.4154
		159.068	254.924	308.067	155.161	454.268	205.775	85.1988	168.304	176.311	129.806	322.886	159.642	143.954	507.354	430.991	35.4885	270.884	671.313	265.927	43.325	487.662	331.928	267.178	261.952	233.663	206.373	101.344	261.819	-24.0934	149.03	31.2011	190.417	12.5888	68.9469	44.5534	117.357	33.3547		56.2158	171.383	35.2567	28.2329	21.3876	84.6467	54.8208	26.4752	7.01901	46.3465
		156.682	254.684	308.351	151.58	451.625	207.634	84.6333	166.651	175.338	128.699	317.966	158.758	144.494	503.277	433.548	34.6315	268.747	667.823	263.704	43.7909	488.397	335.019	264.179	258.494	234.214	202.981	97.728	261.616	-25.8359	148.919	30.8031	205.922	9.94709	70.478	42.5607	121.955	33.6874		57.4951	168.449	34.8409	28.898	22.7397	86.3473	55.2381	25.6624	6.32414	47.5614
		155.559	254.07	308.005	148.515	447.553	205.466	83.3497	165.132	174.015	126.971	315.439	158.201	144.934	496.605	435.743	34.0875	267.378	664.166	261.456	41.7712	488.929	339.638	261.455	255.423	229.074	200.713	94.3462	260.234	-28.5097	148.817	29.6891	216.611	9.19025	71.3001	40.6217	129.281	30.6874		59.342	166.443	34.5214	30.5894	23.568	86.3238	55.6058	25.6829	5.6103	48.1174
		154.7	253.455	307.535	145.454	444.247	202.198	82.2813	163.464	172.732	125.404	315.997	157.898	144.695	480.137	429.766	33.8368	265.699	662.264	259.744	43.245	487.448	345.34	259.249	252.697	221.277	201.114	92.882	262.635	-30.6483	146.22	29.067	232.716	8.17288	71.3762	39.1701	131.586	32.1011		60.0717	164.755	34.2758	33.4955	24.391	86.4102	56.1325	25.418	5.39601	48.6575
		155.036	252.353	306.665	142.829	441.672	198.914	81.7469	162.035	171.611	124.139	314.306	156.765	146.491	472.128	431.262	33.2569	263.601	659.232	257.897	45.7219	489.094	343.432	257.558	250.682	214.061	198.539	90.9832	260.857	-32.4879	147.365	28.6485	239.906	7.98592	70.5506	36.4037	128.407	86.1559		61.4753	162.325	34.1173	36.4136	25.5786	86.3766	56.7013	25.1067	5.12124	49.4138
		156.526	251.26	305.385	140.173	437.933	197.362	80.6573	160.712	170.442	122.853	312.46	155.883	148.787	460.996	430.852	32.8405	261.888	657.253	256.22	45.8065	489.487	338.179	255.304	249.332	206.525	195.676	90.1443	257.663	-34.2187	146.315	28.4617	238.558	6.70033	70.687	35.255	128.57	122.711		63.3521	160.073	33.7371	38.7182	27.9682	86.3112	56.8444	25.1153	4.82404	50.0307
		157.821	250.604	304.583	137.665	433.489	194.134	79.5733	159.28	170.076	122.577	309.128	155.277	150.604	450.684	429.001	32.4612	260.52	656.062	253.878	44.8279	490.189	333.549	252.828	247.32	202.039	196.572	88.6171	258.442	-34.5364	145.699	29.0547	237.35	7.4105	70.8089	34.5792	128.204	125.08		65.4174	157.796	33.3517	39.5768	30.1046	86.3668	57.2453	24.5619	4.39132	50.9997
		157.156	249.38	303.076	135.436	429.253	192.56	78.6584	157.673	167.633	119.722	307.034	154.474	153.075	439.854	429.677	32.1655	258.142	653.017	252.674	43.9133	488.24	329.83	251.776	246.045	196.243	195.026	90.456	258.231	-35.9211	144.727	28.4685	232.826	7.83328	70.4705	33.0862	128.349	117.067		66.5255	155.684	32.924	42.031	32.1053	86.4611	57.738	24.2074	3.91429	52.2697
		158.069	254.983	302.444	133.085	425.832	190.202	77.8902	156.917	166.986	118.885	306.085	154.283	154.912	429.101	428.463	31.1761	256.46	649.415	250.255	42.3763	487.306	325.391	248.31	245.137	191.744	193.05	92.8508	255.878	-37.0724	144.013	28.7467	236.065	11.1248	69.6999	31.2859	126.758	106.453		67.0702	154.448	32.6494	44.2717	34.9246	86.526	59.2165	23.6005	3.63909	53.4912
		158.448	249.523	301.191	131.026	421.987	186.405	77.0699	155.846	165.916	117.694	306.366	152.836	153.23	419.076	429.526	30.5929	255.149	646.756	249.533	40.8207	485.027	323.378	246.013	243.221	188.105	193.978	95.7378	253.132	-37.9673	144.413	29.9262	238.156	13.229	69.9703	30.8602	125.142	97.7238		67.5634	151.915	32.4197	45.5517	39.7251	87.4216	60.25	23.7883	3.32152	54.3908
		158.791	245.052	299.933	128.513	419.09	183.716	76.6836	154.879	165.22	116.599	305.511	152.532	153.151	408.794	428.126	30.7672	252.987	644.953	249.089	38.1444	485.151	320.219	244.744	242.326	183.04	189.48	89.7445	252.229	-39.2203	143.162	28.6715	238.96	13.6205	68.9514	30.1727	123.176	90.0498		66.5696	150.315	31.8797	48.1992	43.0708	87.6491	62.5838	23.5667	2.73608	54.8692
		158.526	243.125	298.854	127.004	415.414	178.622	76.0585	153.313	164.47	115.359	305.108	152.019	152.508	399.311	426.008	29.8453	251.056	643.078	247.533	35.7085	486.654	317.654	243.167	240.098	178.765	189.996	89.7358	250.015	-40.2956	142.597	27.6417	241.063	12.5559	69.3166	29.602	121.664	84.2838		67.0747	147.618	31.6038	54.5829	46.516	87.4482	64.7231	23.2297	2.53416	55.4135
		155.399	241.801	297.513	124.739	412.381	178.699	75.3908	152.051	163.594	113.99	303.518	151.317	151.713	389.607	424.103	29.182	249.243	641.559	244.848	34.2272	486.558	315.578	241.448	239.142	174.549	187.858	86.9548	248.63	-41.4457	142.22	28.2614	239.488	8.87067	67.729	28.5182	118.595	78.6067		67.1475	145.563	31.1218	58.2521	49.9594	87.2579	67.0839	23.3476	2.24815	56.1473
		152.512	240.689	296.71	122.406	410.536	175.005	73.577	150.149	162.434	112.82	302.351	150.647	151.037	380.299	424.398	29.1239	247.62	637.381	242.945	32.8004	485.019	314.182	239.476	240.846	172.323	186.603	87.418	246.835	-41.3966	139.78	29.4205	237.356	5.66308	67.0264	26.998	119.754	76.329		67.4381	143.504	30.8247	60.1175	53.4838	87.3486	70.77	23.0466	2.28565	56.4159
		149.352	239.187	295.614	120.248	408.132	172.474	72.9166	149.027	161.19	111.866	298.847	150.275	151.488	370.619	425.349	28.201	245.955	634.271	240.886	31.9953	483.934	311.137	237.935	241.66	177.162	184.984	85.399	245.613	-43.1758	135.935	29.7204	233.619	2.33601	66.9445	25.3039	120.915	70.0143		67.9929	141.47	30.6144	62.0758	56.669	87.342	73.4864	21.8261	1.86881	57.169
		146.29	236.69	294.347	118.321	405.971	169.255	71.7063	147.858	160.219	110.63	297.078	149.877	150.104	363.588	424.773	27.8561	244.306	631.531	238.672	31.1757	481.553	308.926	235.651	242.586	187.94	182.541	86.5013	243.792	-44.0608	131.197	28.9203	229.618	-0.0163692	66.1575	22.9233	121.96	68.265		67.7652	139.458	30.3415	66.3442	59.3368	89.0158	76.1504	22.7266	1.83564	57.7908
		144.286	235.34	292.727	116.106	404.103	165.561	71.1054	146.371	159.379	109.65	296.851	148.566	151.289	356.749	422.296	29.1007	242.635	627.99	236.668	29.6387	478.118	306.804	234.471	242.492	193.169	182.479	85.1089	241.774	-44.4011	129.107	27.1125	227.042	-1.28976	65.6831	21.3484	119.855	67.7992		68.3087	137.499	29.9712	70.3365	62.9738	89.9441	78.3532	23.4779	1.19792	58.4534
		141.586	234.839	291.693	114.392	402.303	162.922	69.9368	144.979	158.477	109.231	295.186	148.59	152.24	350.742	418.423	28.6113	240.498	624.55	234.683	28.172	476.242	304.279	231.859	242.429	197.63	180.311	83.3193	242.189	-45.3391	132.258	24.6293	220.405	-2.9533	66.0202	20.2519	117.942	64.7998		68.3054	136.323	29.7995	75.5411	65.5938	90.0634	79.5235	23.1449	0.880056	59.1426
		138.38	232.704	289.769	112.602	401.563	159.792	68.7745	143.723	157.244	107.603	293.063	147.864	152.414	343.403	417.244	27.7139	239.03	623.975	232.457	26.4822	465.575	301.952	229.641	242.114	201.179	179.097	84.5858	239.192	-46.9687	128.142	22.6263	214.011	-4.24736	65.4202	18.3571	118.412	61.1895		69.7065	134.318	29.4531	78.9076	67.9343	90.3349	81.0732	21.3526	0.685272	60.2029
		134.935	232.075	288.992	110.879	398.45	157.535	68.076	141.945	155.892	106.806	292.9	147.196	153.022	335.14	417.877	27.6351	237.358	623.471	230.287	25.7059	456.959	299.951	228.418	241.542	201.295	177.484	88.0106	238.591	-47.9227	128.651	21.9604	205.579	-5.25094	65.1753	15.83	117.56	60.2652		68.587	131.967	29.1109	83.6937	69.1149	90.064	83.7074	22.0982	0.590882	60.7486
		131.814	231.337	287.097	108.306	395.406	154.902	67.2909	140.087	155.132	106.084	289.411	146.809	153.77	328.592	415.583	27.3342	235.602	624.26	228.466	27.2165	448.914	298.199	226.226	240.816	202.169	177.304	88.2791	239.469	-48.4632	122.854	20.36	201.853	-2.48156	64.9666	14.0155	116.99	58.6159		70.5722	130.186	28.7992	89.6812	69.4322	90.4421	86.2658	22.3404	0.23274	60.8313
		128.638	230.463	285.571	106.875	392.883	153.888	66.2657	138.417	154.345	105.48	288.081	146.299	154.428	322.34	413.614	26.5222	233.735	623.637	224.836	28.6575	439.583	297.126	224.648	240.92	202.896	178.552	90.354	239.285	-49.3154	122.742	20.1628	196.513	-3.49432	64.7337	12.2249	117.023	56.5567		72.0493	128.796	28.6236	98.3997	70.5762	90.7405	88.2308	22.0728	0.0173374	61.2119
		126.385	229.69	283.708	104.534	390.388	151.795	65.5649	136.902	153.197	104.716	286.112	145.827	155.716	313.991	410.559	26.1827	232.972	625.773	222.596	28.7517	430.631	294.731	223.014	239.56	204.959	176.399	88.4738	238.483	-49.6603	119.834	19.5789	191.375	-2.20603	63.456	9.70507	116.776	53.819		72.9217	126.627	28.3355	104.072	72.6902	90.9866	89.9629	20.9249	-0.10915	62.1365
		124.169	228.27	281.502	103.26	388.484	150.121	64.838	135.825	151.988	104.125	288.094	145.384	155.751	305.45	406.556	26.0854	232.857	627.63	221.055	30.1656	422.051	293.504	220.968	237.614	206.657	177.217	85.55	237.803	-50.004	116.54	19.0358	189.356	0.165824	63.5298	7.02138	114.33	52.3772		73.3287	124.615	28.1458	109.468	74.5964	91.482	91.8925	22.0116	-0.641114	62.3216
		121.913	227.739	279.846	101.369	386.5	147.984	63.5808	134.642	150.895	103.222	290.93	145.04	155.3	297.85	402.822	25.6029	232.805	625.712	218.488	30.8369	415.14	291.045	218.929	235.738	206.535	177.919	85.0035	238.179	-50.6239	113.289	17.6507	186.63	1.62473	63.1933	5.37592	112.967	51.8332		73.5337	122.464	27.8901	110.689	76.999	91.6797	93.2177	21.4029	-0.267106	62.2475
		119.274	227.393	278.692	100.257	384.884	146.345	62.9186	133.471	149.829	102.386	293.633	144.605	153.285	291.932	400.202	25.5639	231.062	623.336	216.236	31.1318	409.453	289.998	217.57	234.091	206.572	178.195	85.1214	235.128	-49.422	113.214	16.657	182.381	0.349788	62.9291	2.90203	113.955	49.2703		73.5497	121.462	26.9937	113.61	80.1066	91.5052	94.5826	20.9626	-0.522463	62.2943
		117.703	226.802	277.305	98.2705	383.131	144.546	62.031	132.231	149.105	101.69	296.16	143.829	151.397	286.037	399.931	25.1973	229.25	619.361	214.307	31.5099	402.523	289.088	215.875	234.209	203.136	177.2	86.2307	235.335	-46.9463	108.324	16.7782	179.107	-0.906405	62.1327	1.67668	114.998	48.8369		73.635	120.254	26.4942	113.636	81.8694	92.2761	95.7652	21.0657	-0.242179	62.1918
		115.884	225.578	276.917	96.3771	381.164	142.921	61.1506	131.59	147.757	101.228	298.931	143.456	150.568	281.802	398.895	24.3418	227.307	615.222	213.003	31.655	398.002	287.965	213.706	233.648	197.611	175.949	85.2734	235.859	-48.5151	109.852	16.1704	179.811	-2.41573	61.2319	0.199447	112.814	47.3824		74.0481	118.599	26.7678	113.982	82.5868	93.096	97.054	22.0007	-0.552864	62.1889
		113.724	224.4	276.04	94.7131	379.722	141.357	60.9554	130.751	146.595	100.513	300.51	143.069	148.588	276.063	397.218	23.0952	225.92	611.971	208.905	30.6565	391.951	286.136	212.462	232.563	197.451	175.334	84.6771	233.98	-48.7502	106.381	16.0248	180.491	-3.66338	60.7684	-0.158294	112.502	45.7985		74.573	116.807	26.5939	115.558	83.898	92.5373	98.315	20.6584	-0.654026	62.158
		111.499	222.994	275.45	93.0325	377.094	138.739	60.7341	130.006	145.576	99.5248	298.774	142.866	147.52	270.77	397.111	23.4938	225.121	610.18	205.396	30.7439	386.284	284.473	210.458	230.318	195.115	174.817	83.7325	233.631	-46.1071	106.624	15.8163	179.72	-3.84541	61.5052	-1.94818	113.406	42.627		74.3791	115.811	27.2782	117.274	85.3393	91.6232	99.8705	20.7618	-0.407591	62.2516
		109.097	222.345	274.96	92.109	376.116	136.771	59.7483	128.971	144.637	98.011	301.15	141.994	146.415	265.529	392.907	22.7266	223.152	606.426	200.994	30.0015	380.731	282.911	209.145	227.875	195.011	172.683	81.494	235.082	-38.1632	105.676	15.8468	178.482	-4.4302	60.4029	-3.25069	120.354	41.463		74.6755	113.796	26.9948	119.048	88.0994	90.7217	101.336	22.2683	-1.0224	62.4356
		107.407	221.897	273.606	90.7867	374.43	134.988	59.168	128.171	143.658	97.1236	299.357	141.788	145.21	259.446	390.153	22.7682	221.309	603.026	196.252	29.4047	376.656	281.491	207.796	225.028	192.69	171.746	80.6522	234.409	-26.6134	106.38	17.6275	178.857	-5.14059	59.8577	-4.35726	121.871	39.122		73.9307	112.143	27.0229	119.768	90.5756	90.2391	102.647	21.7999	-1.09179	63.7
		105.518	221.326	273.027	89.3115	372.889	133.125	58.3685	127.326	143.226	95.9837	296.456	141.028	143.134	254.01	387.973	22.7015	220.031	600.065	193.067	29.7356	380.927	280.814	207.317	222.389	190.235	170.392	80.2076	236.665	-19.8417	105.098	19.7886	178.84	-5.69065	59.8898	-5.57636	120.643	36.4923		73.7062	110.445	26.8726	120.533	93.9237	89.3121	104.416	21.3829	-1.2698	64.2036
		104.339	220.757	272.225	87.8981	371.755	131.534	57.7008	126.19	142.522	95.4226	294.311	140.948	141.663	249.84	387.638	21.7859	218.566	595.226	189.468	28.5818	374.492	279.373	205.337	218.971	186.882	170.401	79.8981	235.896	-13.0653	105.859	22.0686	178.489	-6.84129	58.3921	-8.21557	119.512	35.7283		74.1395	108.436	26.4556	121.36	97.2859	88.3486	106.149	21.7666	-1.41504	64.877
		103.092	219.847	271.658	86.7866	370.051	130.449	56.8222	125.049	141.867	94.206	290.38	140.437	140.28	246.21	390.114	21.3566	216.866	591.878	186.933	26.3167	369.844	277.767	203.971	221.724	185.96	168.025	80.1277	233.181	-8.16582	104.272	23.6811	178.851	-6.85452	58.661	-8.3436	117.699	33.175		75.1714	107.1	26.2177	124.427	102.527	87.462	107.414	21.3506	-1.31392	65.2446
		101.223	219.327	271.177	85.5885	369.107	127.879	56.6927	124.281	141.224	93.4059	285.12	140.072	139.601	241.153	388.04	20.707	216.295	589.083	184.15	24.766	371.07	276.439	201.694	223.356	183.848	166.764	78.8674	229.764	-4.66456	103.565	26.7325	178.683	-7.50437	58.28	-8.6081	117.288	31.2641		75.3308	105.294	25.5659	127.652	106.932	86.5357	109.152	21.6042	-1.53397	65.2016
		99.1881	218.52	270.951	84.3335	367.766	126.231	56.0446	123.652	140.292	92.9211	280.395	139.833	139.591	235.119	384.634	20.3508	214.675	585.754	182.605	23.1278	383.808	276.609	200.398	221.586	183.87	166.373	78.3369	231.512	-6.41518	104.202	27.7414	180.23	-6.39576	58.1211	-8.71236	117.568	29.1958		75.1737	103.899	24.2052	129.122	111.655	85.679	112.694	21.0446	-1.54731	66.9805
		97.5035	217.815	270.829	85.5618	366.868	124.622	55.0924	123.153	139.773	92.5529	277.735	139.123	137.553	230.076	382.781	20.3625	212.632	583.165	181.963	22.3138	393.413	276.295	199.218	219.416	180.989	164.94	77.5873	232.043	-9.57862	103.835	27.7638	179.857	-6.46326	56.795	-7.69225	118.058	28.8921		74.5163	102.287	23.9807	130.468	115.959	84.9103	118.285	21.0393	-1.89617	67.7266
		95.8827	216.896	270.946	87.0383	365.69	121.647	54.9585	122.598	139.013	91.5696	274.392	138.965	136.425	226.965	380.596	19.5263	212.197	580.754	179.337	22.633	402.688	273.832	197.622	217.379	177.81	164.064	77.4852	228.37	-11.0528	103.936	26.7509	181.525	-5.06285	56.5584	-4.80019	119.209	25.7248		74.8973	101.02	24.0966	132.784	118.589	84.1968	122.474	22.2409	-1.48423	67.362
		93.9976	216.156	269.978	88.0084	363.907	121.413	54.0857	121.826	138.108	90.9125	271.227	137.899	135.14	223.628	380.683	19.1254	210.201	576.801	176.796	22.2777	408.261	272.488	196.478	216.145	173.529	163.891	76.6589	228.196	-14.841	103.925	28.9426	179.174	-6.06357	56.5787	-4.46352	117.426	25.3335		75.3551	100.066	24.2926	136.394	120.548	83.4553	124.94	22.0275	-0.801819	67.3717
		92.3334	215.239	269.094	87.5976	361.864	119.269	53.1314	121.113	137.294	90.513	267.525	137.417	134.819	220.522	377.516	18.6428	208.493	574.584	174.95	21.63	412.664	270.65	195.444	213.61	170.092	162.107	73.8703	226.909	-14.1194	106.857	30.6749	175.913	-6.79642	55.6742	-3.11021	117.934	24.2284		75.2621	99.0489	24.045	138.819	122.05	83.5391	125.997	23.0214	-1.14856	67.2633
		90.7576	214.161	268.981	87.8158	360.236	117.671	51.8892	120.656	136.637	90.578	265.885	137.511	132.894	219.95	374.34	18.1511	207.819	572.549	171.474	21.4632	409.419	268.548	194.093	209.619	167.907	159.861	73.3807	228.608	-11.235	106.035	31.9955	177.11	-7.77103	55.3966	-2.67695	116.705	22.5702		76.2915	97.448	24.1695	141.796	125.363	83.3473	126.792	21.7506	-1.26461	67.4017
		89.012	213.282	268.179	87.4701	358.573	114.454	50.9285	119.818	136.047	90.0635	264.325	137.053	131.195	216.823	370.206	17.9284	206.318	570.216	167.669	21.6056	398.246	267.527	193.476	206.767	165.476	160.469	71.9892	225.655	-10.776	103.421	33.797	174.734	-9.07254	54.9065	-1.64946	116.911	20.945		77.4691	96.1955	24.3394	144.591	129.805	82.7732	127.468	21.608	-1.62315	67.2842
		87.9047	212.485	267.45	87.5931	358.209	112.246	50.19	118.828	135.014	89.2023	262.866	136.736	129.857	213.329	367.852	17.7961	205.248	569.446	164.698	21.7052	391.161	266.64	192.168	204.237	162.274	160.314	71.3421	225.434	-12.7119	104.385	35.1487	176.425	-10.5736	54.2118	-0.981317	117.502	18.8962		76.6201	94.8864	24.5779	148.243	134.184	82.0498	127.975	21.7678	-1.55946	67.5453
		88.3428	211.576	266.319	87.2195	356.848	110.442	49.7916	118.59	134.193	88.5395	263.437	136.352	129.659	208.805	364.366	17.6134	204.267	569.89	160.834	20.1214	382.62	263.83	191.413	203.463	159.589	157.586	70.9232	223.931	-16.7665	105.108	33.9311	177.243	-10.8939	54.1368	-1.11168	117.148	17.1409		75.7992	94.0047	24.5044	150.471	140.32	81.4032	128.852	20.8421	-1.63821	67.8028
		90.0675	210.696	265.634	86.1126	356.506	108.663	49.1107	117.782	133.366	88.0826	260.963	136.362	127.691	204.199	363.093	17.3238	203.618	572.789	158.955	18.7772	376.224	263.167	189.662	202.364	156.138	158.509	70.9064	223.487	-18.1255	104.151	31.8481	178.652	-11.251	53.5157	-1.81134	117.406	15.6407		77.5511	92.9989	24.3688	151.928	145.952	80.4803	129.698	20.9135	-1.73199	67.8686
		91.8294	209.525	264.436	83.2258	354.459	107.181	48.5384	117.35	132.439	87.3393	260.848	136.134	127.508	200.31	360.778	16.8839	201.849	573.838	158.006	17.6938	370.257	261.577	189.158	201.213	154.418	158.236	70.3906	224.404	-23.261	103.28	30.9735	176.885	-10.7625	53.2233	-1.80076	117.01	13.7562		78.5251	90.5218	24.164	154.755	151.023	79.4622	129.609	20.5637	-1.68128	68.1505
		93.1065	208.901	264.172	81.6696	352.693	105.755	47.4053	116.922	131.859	86.8149	262.196	135.603	128.315	197.483	359.803	16.5021	200.818	575.514	156.628	16.5345	364.859	260.183	187.573	199.771	151.286	157.831	69.4288	223.871	-28.4012	100.308	30.8533	179.24	-10.8072	52.7768	-1.2891	116.702	11.7807		79.8194	90.4924	23.6814	159.425	155.18	78.4805	130.856	20.7585	-1.97131	67.802
		92.2888	208.083	263.302	79.8864	351.196	102.766	47.1064	116.553	131.272	86.9306	260.569	135.715	126.958	199.547	360.568	16.3701	199.938	572.498	152.782	15.5396	360.052	258.947	186.211	199.019	149.233	154.925	69.4877	224.217	-32.3909	98.5783	30.9915	183.134	-10.9712	52.6588	-0.578771	117.576	11.3464		79.0093	88.8361	23.529	160.249	159.782	77.5852	132.899	20.6805	-2.07663	67.921
		91.0352	207.377	263.211	78.1067	349.373	101.205	47.141	116.279	130.365	85.5321	258.838	135.662	125.114	199.094	359.555	16.0524	198.12	567.507	148.513	14.5615	355.456	258.48	185.31	197.455	146.98	153.748	67.6933	223.722	-35.5746	95.9585	28.7803	182.275	-10.7759	51.8877	-1.2343	116.408	11.0001		78.5473	87.5758	23.3891	160.323	164.282	77.2295	135.054	20.2307	-2.45698	68.2595
		89.1079	206.347	263.492	77.488	348.443	99.0513	46.8817	115.869	129.736	84.925	256.647	135.596	124.156	218.096	365.459	15.8209	196.996	563.262	147.552	13.164	350.671	256.678	184.577	197.375	143.67	152.789	67.482	222.371	-37.4335	93.0553	28.1217	184.098	-10.9371	51.8151	-0.839599	116.175	10.9833		77.4788	86.6926	22.9701	160.462	166.786	76.2599	135.728	20.0719	-2.26526	68.5473
		87.2146	205.265	262.873	76.113	347.348	97.5412	46.3021	114.571	128.689	84.1378	250.216	135.577	122.609	220.334	363.707	15.8893	196.092	559.787	147.741	12.335	347.46	254.647	183.31	195.858	140.115	152.617	66.6352	220.531	-39.8248	91.2665	25.7332	182.623	-11.3543	51.4289	-0.9367	116.779	11.3496		76.457	85.1096	22.5776	161.261	168.787	76.2336	135.49	19.9986	-2.24665	68.6247
		85.5891	204.489	262.59	75.4447	346.19	96.4304	45.9028	113.937	127.629	83.7427	248.109	135.581	121.63	216.28	368.56	15.2963	194.613	555.949	144.981	11.4547	347.027	253.46	183.065	194.889	137.603	151.154	64.2013	220.73	-42.5925	89.9177	23.5209	183.118	-11.5627	50.7261	-0.907962	116.824	12.666		76.2867	83.6035	22.3957	161.105	170.016	77.1426	135.901	19.3583	-2.34624	69.4738
		83.7357	203.822	262.647	73.5265	344.358	95.1871	44.9122	113.134	127.261	83.8428	246.834	135.576	121.302	211.533	376.921	15.0032	193.884	555.878	141.607	10.6409	344.879	253.903	182.447	193.476	135.024	150.896	65.1274	219.548	-45.1121	89.3271	24.1514	182.155	-5.73742	51.2986	-1.56167	117.391	13.1475		76.6847	82.2152	21.914	162.228	170.958	77.8504	136.522	19.3218	-2.61294	70.198
		81.6847	203.26	262.384	72.1844	343.392	94.713	44.3418	112.501	127.048	82.9739	244.148	136.006	119.207	207.77	386.183	14.804	192.192	553.037	138.306	9.84318	342.43	252.282	181.492	192.081	132.436	150.117	63.9151	219.357	-46.9317	90.5805	25.9843	181.794	0.172742	50.9898	-1.60722	117.109	14.0101		78.3588	80.9476	21.7662	166.227	172.706	78.6203	138.357	19.2996	-2.97639	71.2785
		80.5312	202.263	261.632	70.8908	342.171	93.5889	43.5046	112.233	126.626	82.1194	239.053	135.94	118.012	204.393	393.693	14.5067	191.604	548.845	134.83	8.99634	338.33	251.882	180.712	190.626	130.917	149.845	62.7488	217.516	-48.5941	89.0701	29.6513	178.099	-2.92457	50.3112	-1.42921	119.228	14.008		79.9221	80.0027	21.7423	168.823	174.939	79.3621	140.601	18.7543	-3.02981	72.6558
		79.2761	201.59	261.255	70.4999	341.464	92.1385	42.8064	111.6	126.635	81.612	237.165	135.892	117.05	199.704	397.825	14.5007	190.672	545.754	131.037	8.5548	338.383	251.538	179.924	188.679	125.818	149.031	62.2879	217.188	-49.6571	90.4885	27.7383	179.446	-4.63913	50.2859	-0.548242	118.634	14.1454		81.3493	79.0933	21.7663	170.45	175.782	79.7824	142.858	18.5454	-3.11355	73.4109
		77.3784	201.531	260.646	69.5549	340.264	90.2972	42.5316	111.291	125.772	81.1698	237.011	135.678	115.976	194.437	400.656	14.508	189.444	543.337	128.74	7.63367	352.415	251.199	179.049	189.503	123.611	148.77	60.4532	216.733	-49.8593	90.5285	27.2115	181.224	-7.40808	50.339	0.401762	119.554	12.914		80.7892	77.4906	21.4722	171.457	177.989	80.4843	145.469	18.7435	-3.75483	73.8123
		74.7186	200.807	260.024	68.807	339.371	88.6162	42.2971	110.744	125.236	80.0454	236.967	134.978	114.361	191.66	405.715	14.0109	188.373	540.254	125.079	7.27667	371.004	250.014	178.713	188.398	121.147	147.391	62.14	215.565	-47.0089	89.1029	25.7865	188.187	-8.17271	49.0254	-0.712929	119.269	14.4216		80.208	76.3478	21.42	172.253	180.534	80.9925	147.456	18.7634	-3.59009	73.8968
		72.9103	199.908	259.139	68.0134	337.918	87.2861	41.7893	109.594	124.724	79.7109	237.022	134.991	115.089	186.788	408.794	13.4993	186.891	537.251	121.975	6.76955	388.803	249.043	177.122	186.826	118.88	146.422	63.4931	215.108	-46.7959	90.2612	26.356	191.667	-10.0645	49.2748	-1.61579	119.571	12.5926		79.4795	75.0891	21.1939	173.703	182.343	81.5686	149.434	19.1904	-3.84733	74.4804
		70.9317	199.138	258.004	67.4229	337.057	85.1318	40.9502	108.579	124.282	79.3981	236.934	134.37	115.268	183.358	411.837	13.2919	185.986	534.429	118.812	6.62831	389.51	247.897	176.666	186.208	117.017	146.833	64.2097	212.771	-48.5495	89.8072	26.6385	192.626	-11.6353	48.7987	-3.54545	118.835	13.4515		79.3219	73.7037	20.9909	177.349	184.274	81.838	151.701	19.433	-3.87221	74.8469
		69.3219	198.3	256.691	66.4051	336.968	83.3976	40.3048	107.839	124.106	79.3251	236.898	134.832	113.26	179.696	415.937	12.6766	185.176	532.92	115.929	5.55393	382.872	246.7	176.107	184.868	115.2	146.724	65.9882	211.917	-50.5996	91.0792	27.2643	189.816	-13.1484	48.9605	-5.35923	117.96	12.4644		78.4549	72.4738	21.0427	180.264	187.303	82.4133	153.089	20.6781	-4.15703	75.9603
		67.8727	198.13	255.254	65.6445	335.449	81.6191	39.3646	107.107	123.592	78.4097	236.85	134.825	112.6	176.113	417.757	12.8343	183.775	530.489	116.81	4.90647	385.041	243.742	175.379	184.199	111.616	146.207	64.9942	211.266	-52.2028	92.2552	26.9194	189.21	-14.1788	47.6266	-5.96822	116.984	11.1229		78.3288	71.4773	20.603	182.921	189.058	82.8552	153.343	21.0029	-4.11979	75.4029
		66.221	196.317	254.257	64.9117	334.324	79.8162	38.6738	106.998	122.922	78.3752	235.978	134.566	112.266	171.777	419.054	12.6965	182.985	530.304	118.911	4.01817	393.42	244.619	174.474	182.43	110.173	145.095	62.6653	210.172	-52.1992	93.2124	25.9182	187.152	-14.8301	47.4355	-5.22372	116.346	9.75734		78.2569	70.0543	20.5059	185.108	190.399	82.9736	153.469	20.4256	-4.01697	75.7582
		64.4938	195.869	253.508	64.2932	333.807	77.4472	37.3869	106.491	122.55	77.6867	231.826	134.138	111.463	169.007	420.394	12.1364	182.128	529.776	118.911	3.39511	390.977	243.616	173.949	181.243	109.555	144.266	61.8681	209.201	-52.5744	96.0443	24.7388	185.668	-15.6597	47.7146	-3.79163	115.032	9.9415		77.5249	68.7796	20.5591	190.615	191.747	83.3616	153.83	20.8834	-4.13118	77.12
		62.4568	195.289	252.067	62.5373	333.004	76.5137	36.9851	106.329	122.031	77.3754	228.012	134.922	110.342	166.227	421.184	12.2243	181.059	519.805	120.129	2.5085	401.506	242.84	173.006	179.709	107.241	143.333	61.8484	208.367	-52.947	91.3249	24.6212	186.228	-15.4528	46.7918	-3.62085	116.153	10.0885		77.3093	67.2009	20.2397	192.305	193.859	83.9751	154.91	22.6372	-4.22416	76.8334
		60.6412	195.243	250.99	61.4267	332.054	75.2078	36.2723	105.99	121.448	77.3193	226.534	134.767	109.55	166.293	420.99	11.9765	180.384	517.416	122.236	1.74394	407.57	241.78	172.178	178.785	106.342	141.817	62.0207	208.755	-53.1116	82.1304	24.7788	185.062	-16.5445	47.2556	-2.7727	117.36	10.3674		76.596	65.3518	20.389	195.362	195.657	84.0267	155.867	24.6151	-4.03733	76.1369
		58.8047	195.26	249.65	60.24	331.325	73.3245	35.2557	105.521	121.115	77.2396	222.897	135.252	108.147	162.865	422.323	11.3796	179.567	514.774	123.779	1.12385	409.735	241.849	171.107	178.984	104.417	141.018	62.2145	208.24	-53.3382	82.5822	26.807	187.057	-16.6029	46.9261	-2.48811	118.336	9.58959		76.4782	64.9678	19.9753	198.089	197.843	84.1113	156.843	27.1351	-4.45668	75.9825
		57.466	194.741	249.185	59.4241	331.438	71.8522	34.5024	104.29	120.398	76.5052	219.08	135.134	106.776	160.497	422.355	11.159	178.484	511.452	122.345	0.319807	406.146	240.81	170.697	178.834	103.397	140.425	60.4999	209.157	-54.6994	80.2019	29.111	191.859	-16.73	45.4418	-2.08904	117.813	9.68553		76.7073	63.2381	20.2388	198.608	200.641	84.3358	157.754	29.6842	-4.42885	75.776
		56.2182	194.345	247.89	58.5098	330.96	70.8351	33.8609	103.91	119.598	76.1806	215.52	134.309	105.813	157.355	424.825	10.5663	177.467	508.994	118.785	-2.67014	404.229	239.674	170.215	177.463	100.667	140.227	61.7107	207.758	-55.1442	79.1924	32.3377	190.824	-16.0933	45.8583	-2.91832	116.778	8.00875		77.1301	62.2729	20.0925	197.878	202.424	84.4941	157.467	31.9784	-4.80022	75.3525
		56.0782	194.114	246.272	57.8299	330.484	68.6529	33.7594	103.058	119.201	76.1129	212.454	134.651	105.054	154.492	426.78	10.8319	177.149	507.12	115.85	-2.44297	402.199	239.091	169.412	176.007	100.417	139.434	61.5341	209.997	-55.5119	78.0958	33.8675	197.207	-7.47704	45.3587	-4.07497	116.115	6.41992		78.3725	61.4674	20.2233	196.693	203.814	84.5854	156.576	34.3998		75.3375
		52.8658	193.703	245.231	56.9347	329.275	67.4451	33.3648	102.219	118.697	75.2362	210.829	135.049	104.172	151.789	427.269	10.9796	175.671	505.65	116.394	-2.48554	398.753	237.727	169.185	174.406	97.678	139.489	60.5643	207.722	-53.7267	76.5508	34.8198	211.372	-9.85917	45.2277	-5.9875	116.574	6.38471		79.0816	60.0502	20.1626	195.576	205.203	85.0527	157.156	37.4841		74.9602
		50.8739	193.151	244.899	55.4634	327.686	65.9972	33.2139	101.295	117.895	74.8091	206.438	135.109	104.076	149.144	423.774	10.6783	174.357	502.745	118.243	-2.59055	397.094	237.877	168.779	173.22	96.1912	138.871	60.6014	207.103	-53.3848	78.0192	34.6326	224.231	-10.6641	45.0752	-7.25163	116.261	6.34123		78.7546	59.8313	20.0393	194.15	207.277	86.0004	159.918	39.8678		75.0322
		49.0243	192.266	245.383	54.633	326.731	65.6607	32.117	100.426	117.125	74.3138	204.099	134.712	103.072	147.204	425.763	9.80722	174.093	501.409	122.322	-3.20603	396.58	239.557	167.497	172.5	94.4225	138.271	59.1095	206.521	-50.2471	77.6286	35.1574	235.8	-11.832	44.7335	-8.93315	115.335	6.02588		79.6612	58.1077	20.5438	193.471	209.842	85.6944	162.376	41.1083		75.0427
		47.5556	191.695	245.767	53.702	325.601	64.1699	31.8219	99.4849	116.501	73.5372	202.979	133.997	101.961	145.355	426.753	9.60937	173.499	500.133	125.512	-4.08394	394.126	237.468	167.208	172.513	92.6535	136.96	59.4506	205.748	-47.2107	77.2894	35.1824	250.305	-13.0518	44.2825	-10.1093	114.185	5.5962		81.5632	57.7041	20.286	192.45	212.635	85.9221	163.529	44.5965		75.0858
		45.9202	190.998	245.541	53.0643	324.608	63.5428	31.7929	99.0964	115.848	72.6505	202.148	134.337	100.719	143.691	428.708	9.13063	172.29	497.263	126.439	-5.0133	392.153	235.379	166.674	173.45	91.1231	135.898	58.8146	205.126	-45.1384	77.4659	37.9055	252.243	-14.2476	44.4376	-9.72604	115.253	4.45412		83.852	55.8742	19.747	190.744	215.485	86.1054	164.805	47.0735		75.8291
		44.5755	190.365	245.005	52.3412	324.858	62.4606	31.2353	99.0357	115.131	72.0314	199.645	134.672	100.476	141.154	431.239	9.10434	171.524	494.513	124.413	-5.4933	392.144	234.97	166.206	173.756	88.6597	135.497	58.5891	202.826	-44.4768	75.1032	37.987	251.253	-15.9287	43.766	-10.7663	114.149	3.74653		85.8763	55.3095	19.3601	189.04	217.799	85.9924	165.997	49.8072		77.937
		43.632	190.169	244.806	51.6661	324.134	61.548	31.2599	98.4457	114.691	71.9549	199.958	134.357	98.7113	138.348	431.756	8.94915	171.118	493.609	120.954	-6.32526	388.011	235.428	166.074	175.681	88.2564	134.306	57.9573	203.275	-42.5717	72.3037	38.8259	242.048	-16.3914	43.8007	-13.3105	114.497	3.179		87.2576	54.2632	19.5077	187.958	220.186	86.3574	166.99	52.4423		80.9534
		42.2773	189.395	244.874	51.1443	323.228	60.1957	30.6157	97.7623	113.856	71.1347	201.444	134.143	98.4751	135.216	435.694	9.03677	170.186	491.246	117.561	-6.60061	385.923	234.189	165.453	176.729	85.7387	134.383	58.8024	201.873	-41.5905	72.4473	37.9357	244.098	-16.0623	43.2607	-15.0544	113.634	2.04041		88.5104	53.2526	19.499	186.551	220.216	86.313	168.242	54.237		83.4522
		40.2779	188.67	243.734	50.7607	322.432	59.3005	30.4773	97.2749	113.238	70.7332	201.366	133.978	97.2388	133.096	439.464	8.12943	169.375	494.877	113.834	-6.79536	386.612	235.841	164.877	177.846	83.4054	132.87	58.7396	201.218	-42.4942	72.347	38.711	249.54	-15.0664	44.0919	-16.7795	114.569	0.438002		89.5629	51.926	19.2123	185.721	221.639	86.4025	169.464	56.6311		86.0744
		38.7962	188.223	243.558	49.9086	321.709	57.759	29.2073	97.1101	113.026	70.6832	201.394	133.216	97.7161	131.746	442.231	7.94269	168.852	495.941	110.27	-8.15359	389.678	236.202	164.665	177.813	81.2941	132.528	58.7237	202.393	-46.3645	65.2717	38.3778	255.949	-14.9502	43.7684	-18.4526	123.215	-0.131992		90.6482	51.3578	18.9393	184.915	222.95	86.418	169.898	59.2756		88.726
		37.4616	187.505	242.391	49.1968	320.905	56.8568	28.5028	96.7774	112.724	70.6049	200.39	133.229	98.2034	132.554	447.015	8.07832	167.864	493.306	107.033	-7.3559	389.888	234.517	163.195	178.524	79.9618	132.551	60.4645	201.007	-48.757	61.6013	37.5311	253.68	-15.5161	43.4866	-20.0633	124.107	1.09853		91.1691	50.6366	18.7255	185.136	223.956	86.6298	170.522	60.2567		89.6073
		35.9333	186.554	241.428	48.2686	320.237	55.8767	28.2229	96.5671	112.002	69.8935	197.73	133.289	97.1422	134.53	448.54	7.44687	166.723	490.556	103.912	-7.77123	387.132	232.621	162.243	180.22	79.2659	133.074	58.1766	200.984	-51.1723	60.2871	36.6515	249.277	-16.2151	42.6929	-20.4837	121.471	2.20028		91.9546	50.092	18.7705	185.194	225.459	85.6777	170.45	63.2186		90.0337
		35.009	185.63	240.403	47.3003	318.815	54.6337	27.9387	96.0943	111.642	69.5387	195.829	133.092	97.681	136.564	449.044	7.14301	166.626	488.213	101.497	-8.51235	388.368	232.026	162.523	180.458	77.4244	132.051	58.7823	197.461	-52.863	60.3903	35.5438	243.877	-16.94	42.9116	-21.9551	124.736	2.21696		92.5904	49.9377	18.7582	185.431	225.919	86.3094	170.85	64.25		89.2097
		33.965	185.381	239.633	46.9633	318.846	53.0408	27.6147	96.0195	111.303	69.4363	194.282	132.972	96.6623	143.62	452.456	6.81076	166.39	486.287	99.6715	-9.47532	384.94	232.263	161.431	180.923	75.6564	130.252	57.2641	197.75	-54.8278	59.473	34.4771	242.759	-18.6787	42.6299	-23.4195	124.723	3.65327		93.5213	49.4604	18.4308	185.632	227.133	87.6239	171.282	66.3669		88.8142
		33.4085	184.815	238.842	46.0842	318.155	51.6839	27.2001	95.6238	110.912	69.0096	191.124	133.057	95.5726	145.698	455.512	6.35539	165.117	483.368	97.5684	-9.15064	383.462	230.656	160.727	183.808	74.1219	131.384	57.5573	194.439	-55.4575	59.393	37.6855	236.945	-19.3987	42.9307	-23.4739	123.962	3.71618		93.8684	48.7128	18.1266	186.305	227.38	87.6188	172.322	69.8273		89.0055
		31.9427	183.838	238.235	45.3383	317.23	50.5458	26.9024	94.7773	110.233	68.3426	189.493	132.818	95.4133	151.655	456.991	6.0262	164.345	481.659	94.975	-9.84857	379.823	228.575	159.734	184.153	72.9733	130.253	55.6566	195.676	-55.7345	59.2884	39.1949	233.933	-20.6613	42.8838	-22.5887	124.163	3.66426		94.3962	47.8436	17.8456	187.158	227.644	87.2855	174.149	71.9753		90.3474
		30.8204	183.251	237.242	44.9425	317.033	49.8785	26.3021	94.3085	109.971	68.2566	189.443	127.908	94.3281	157.874	459.529	5.81604	163.977	480.393	92.8332	-10.4762	378.939	227.715	158.586	182.841	71.4458	129.53	54.8456	196.395	-56.2606	58.6527	40.7198	233.828	-21.2259	42.4745	-23.5723	121.584	3.02511		94.9047	47.682	17.5136	192.66	227.982	87.2638	175.723	71.3815		92.7187
		29.3951	182.552	234.698	44.416	316.072	48.8562	25.6522	93.6235	109.41	67.7363	187.909	129.764	92.3703	163.695	459.439	5.62514	162.891	483.4	90.3717	-11.1026	369.488	226.244	157.867	184.797	69.3808	130.099	54.5516	193.241	-56.6537	58.3982	41.0901	233.932	-21.3562	42.6489	-24.1821	119.942	2.61573		95.752	46.7221	17.3501	195.974	227.656	87.3282	174.824	70.1522		93.6689
		27.9638	181.647	235.963	43.1594	315.21	48.1284	24.958	93.3111	108.813	67.3844	186.086	130.688	93.1381	182.071	457.667	4.64442	162.376	485.963	88.371	-11.747	368.03	223.872	157.661	186.372	67.0634	127.899	54.1587	193.007	-56.6332	57.6281	41.4124	232.229	-22.3698	42.455	-25.0514	118.164	1.43491		96.8848	45.6143	17.0923	198.854	227.84	86.9636	173.823	68.357		94.0122
		26.9218	181.134	235.793	42.4776	314.959	46.8167	24.7483	93.089	108.067	67.4691	183.309	131	98.0111	199.197	457.332	4.12755	162.059	487.626	86.8733	-12.2254	368.33	223.083	157.161	187.029	66.019	127.771	54.1914	192.395	-57.1105	56.8177	42.0836	234.857	-22.4307	42.2039	-24.9523	116.928	1.6668		97.7674	45.0686	16.9043	201.183	227.506	87.3258	171.967	67.2079		94.4097
		25.7205	180.34	234.934	41.2396	313.764	45.3875	24.2964	93.4287	107.787	67.836	181.006	131.308	103.396	211.251	456.535	4.31271	161.124	486.214	85.1091	-12.3481	367.485	221.78	156.653	187.072	64.6082	128.841	52.3351	192.167	-57.523	55.5132	41.3606	234.818	-22.0391	41.8363	-24.6584	116.086	1.53691		98.2713	43.677	16.6482	203.468	227.748	87.3037	169.129	65.6434		94.7293
		24.7048	179.757	234.795	40.4325	313.413	44.4305	24.1142	93.2387	106.905	67.7819	179.757	131.417	105.476	227.909	454.043	4.53847	160.393	483.024	83.0544	-12.0789	367.376	223.375	156.255	188.015	63.3174	127.624	52.2388	192.362	-58.0359	57.1359	41.6319	230.979	-21.3768	41.7562	-25.3762	116.185	1.22308		99.0981	43.4653	16.2547	202.48	228.097	87.6445	167.039	66.0708		96.2746
		23.5748	178.913	234.07	39.3037	311.862	43.5728	23.6872	92.887	106.317	67.6535	176.909	131.645	110.516	232.978	452.963	4.47358	159.888	480.215	81.1432	-11.6362	367.007	227.559	155.585	188.256	61.4568	127.211	52.6079	192.311	-58.8216	55.8498	40.5793	226.999	-21.3225	41.5536	-25.015	115.781	0.820023		101.167	42.5694	16.1184	200.979	228.281	88.7228	164.602	66.1648		97.4862
		22.0561	178.185	233.026	38.5119	311.778	42.9237	22.9542	92.3252	106.167	68.1839	175.267	131.638	109.731	244.232	451.387	4.34245	159.544	481.266	79.4989	-11.573	371.483	235.114	155.071	188.871	60.2324	125.881	52.3437	191.465	-59.3828	56.1959	40.54	219.999	-16.1688	41.7133	-23.4776	119.542	-2.09105		101.559	41.6549	15.8304	201.048	228.132	91.4676	162.572	65.2366		99.3746
		20.2969	177.83	232.924	38.3695	311.498	41.9222	22.9096	91.5709	105.526	67.243	171.396	131.944	108.922	251.371	451.949	4.64852	158.666	482.927	77.5127	-11.2743	374.287	241.387	154.864	189.048	60.0958	125.534	52.1682	192.382	-59.4387	57.3198	40.7359	217.329	-9.3668	41.1247	-22.198	121.425	-3.76732		101.618	41.1219	15.7991	200.681	228.431	93.8915	160.257	64.7894		101.074
		18.6906	177.52	232.12	37.309	309.943	41.0104	22.4223	91.6338	104.952	66.8676	169.305	132.205	108.362	253.971	451.556	4.18876	158.272	483.871	76.153	-12.2087	373.326	241.007	153.882	188.461	58.3931	125.171	52.4919	191.347	-59.0406	52.4936	40.6222	212.785	-8.60226	41.195	-21.6072	118.741	-4.8308		102.611	40.3314	15.8068	200.453	228.712	95.9206	158.299	65.2503		102.389
		17.1775	176.675	231.706	36.8213	308.671	40.0097	22.131	90.6775	104.571	66.7245	167.421	132.559	107.896	256.109	448.225	3.55558	157.554	480.868	74.6163	-12.4058	369.942	234.465	152.787	187.623	56.8113	124.375	51.841	190.627	-58.4623	54.1782	40.2793	219.591	-7.97623	40.9218	-22.0704	119.916	-7.64704		101.819	39.5081	15.7402	201.073	229.53	98.9237	155.899	64.6812		102.682
		15.8522	176.278	231.298	37.0026	308.077	38.7789	21.6237	90.4848	103.625	65.7787	165.765	132.751	106.24	259.091	444.524	3.64577	157.165	478.175	73.1218	-12.857	370.425	227.99	153.151	184.971	55.5021	122.136	51.1206	191.918	-56.9732	54.0828	40.0475	214.626	-8.84284	40.7868	-22.8122	118.862	-8.13835		100.559	38.8707	15.8129	204.919	229.615	99.5476	153.986	65.2221		103.339
		14.3951	176.028	230.811	36.2876	307.347	37.571	20.9108	89.9892	103.255	65.4479	164.634	132.866	105.346	259.664	443.721	3.29176	156.522	475.531	71.5683	-12.7695	368.538	222.986	152.662	182.817	53.0633	123.258	51.3314	189.435	-56.6465	54.3736	39.5667	215.198	-9.80988	40.4795	-24.5885	118.021	-9.69997		98.7236	38.5464	15.6415	209.452	229.71	99.9733	152.077	64.9204		103.555
		13.2462	175.337	230.555	21.4874	301.978	36.2104	20.1434	91.1332	103.119	65.5747	163.177	132.87	104.594	259.933	440.372	3.09318	155.784	474.713	70.8386	-12.824	365.757	218.51	152.03	180.355	50.9084	123.833	50.1788	189.793	-56.9193	53.487	39.0058	215.715	-10.851	40.12	-25.4792	119.337	-10.3092		97.4429	37.9554	15.3579	212.554	229.455	101.141	150.615	64.7676		103.646
		12.3121	174.595	230.077	28.3836	301.648	35.4995	19.392	88.4178	102.214	65.2137	162.952	132.712	102.84	258.319	439.03	2.96709	154.855	477.174	70.1089	-12.9764	365.32	215.143	151.291	178.913	50.3306	123.204	49.6736	189.516	-57.2902	53.1822	39.9189	215.059	-12.8976	40.4622	-24.8976	119.111	-10.1513		96.5248	36.6833	14.9707	216.468	228.768	102.97	148.88	64.2457		104.021
		11.4796	174.303	229.424	32.2508	303.733	33.8561	19.0513	88.4155	101.447	65.274	159.904	132.908	101.539	256.696	435.751	2.93434	154.723	478.402	68.8955	-12.3164	364.357	211.167	151.287	177.419	49.6045	122.063	48.1241	189.504	-57.653	55.3376	38.7004	212.45	-13.1373	39.6476	-24.9103	117.22	-11.1427		95.9503	36.094	14.671	218.719	228.203	104.53	147.018	64.7539		103.92
		10.5943	173.7	229.302	32.502	303.968	33.0216	18.9176	87.7563	101.352	65.5142	157.823	132.749	104.444	253.436	433.84	2.78241	154.04	480.703	68.131	-12.402	362.762	207.38	150.639	175.646	47.7558	120.661	48.6374	187.686	-57.4561	53.3425	38.1224	212.006	-14.4452	38.9415	-25.6328	116.445	-10.9106		95.9567	35.0161	14.4366	218.982	227.702	104.989	145.028	64.8268		103.646
		9.71155	173.234	228.467	33.0071	303.805	32.0699	18.536	87.508	100.881	64.9783	157.211	132.782	106.845	250.026	433.361	2.4378	153.437	484.243	67.0106	-12.9365	362.985	203.564	149.915	173.424	46.3167	120.505	48.2106	186.346	-57.9068	55.9811	38.8979	211.45	-14.7869	38.9164	-24.8162	117.336	-11.324		95.2022	34.1908	14.1187	218.037	227.12	105.021	143.002	65.7996		103.024
		9.15217	172.68	227.966	32.9126	303.928	32.0245	18.2086	87.7354	100.299	64.689	156.617	132.894	111.05	244.642	430.152	2.29406	152.99	486.718	65.4487	-13.5469	361.403	199.932	149.694	171.594	45.2142	121.272	48.0669	186.224	-58.7803	53.9502	38.6795	214.922	-15.6889	39.0105	-23.3799	118.537	-11.5052		95.1795	33.7142	13.8381	216.539	226.485	104.472	140.922	65.2531		103.213
		8.70682	171.947	227.627	32.425	302.912	30.3902	17.9154	87.4033	100.068	64.6848	155.665	133.096	111.273	239.147	426.929	2.18993	152.942	487.648	64.7755	-13.0364	359.234	197.658	149.554	169.599	43.4164	121.464	47.6509	185.265	-58.9093	52.3836	37.3066	212.81	-15.3744	39.3147	-21.1734	118.278	-11.1421		94.2462	33.1793	13.5646	214.86	225.959	104.533	139.03	64.6544		103.157
		8.07145	171.092	227.235	31.6995	303.117	29.8596	17.1897	86.1965	99.5957	64.4919	155.843	133.012	109.462	234.195	423.019	2.31206	152.205	489.769	63.5916	-12.0737	356.832	194.483	148.572	167.581	42.3874	120.542	47.7059	183.977	-59.4962	52.1463	37.9341	212.09	-15.7483	39.2039	-20.6734	116.874	-11.239		94.2019	33.346	13.2739	213.675	225.368	104.654	137.043	63.3661		102.53
		7.09556	170.339	226.869	31.0516	302.47	28.8914	16.1073	86.0619	99.1125	64.1715	154.261	132.905	107.597	231.985	416.69	1.82263	151.737	488.611	62.312	-10.8923	356.327	191.519	148.034	166.022	42.1549	120.079	47.055	183.182	-59.5839	50.0748	37.8664	209.823	-15.456	38.7472	-21.8114	116.368	-11.1071		92.7398	32.3836	13.0521	212.381	224.872	105.939	136.134	62.523		102.08
		6.37714	169.706	226.41	29.8424	301.396	27.7389	14.5607	86.3021	98.557	63.8551	152.567	132.787	105.149	227.967	412.511	1.90937	151.78	485.109	61.1825	-11.2452	356.44	188.953	147.458	164.212	40.6553	118.909	47.1449	183.503	-60.39	51.0591	36.9011	206.757	-15.4695	38.6988	-22.7071	115.973	-11.5302		93.0149	31.7945	12.6956	211.877	224.373	108.009	137.056	60.7212		102.68
		5.24648	168.757	226.024	28.7546	301.158	26.4754	14.7107	86.2703	98.3123	63.7231	152.713	132.884	106.919	222.5	411.814	2.13265	151.187	482.926	59.9716	-12.9726	354.551	186.203	147.563	162.462	40.0981	119.125	47.89	182.159	-59.8744	49.3824	35.9807	205.992	-9.86584	38.3306	-22.8543	114.583	-11.4258		92.7659	30.7132	12.5273	210.372	223.512	108.765	137.558	59.8593		102.901
		4.00267	167.884	225.693	27.7141	300.307	26.0399	14.2952	85.8857	97.8091	63.309	152.946	132.613	112.926	217.035	412.051	2.0154	150.26	479.855	59.0671	-13.2014	352.471	183.686	146.845	161.251	39.3418	119.427	46.766	181.456	-56.3014	49.9198	36.3341	208.285	0.697905	39.4177	-22.5257	114.893	-11.3741		92.3821	29.9801	12.448	210.796	222.916	109.336	137.718	59.1736		102.976
		2.61492	166.636	225.22	27.5027	300.597	24.752	13.8232	85.2931	97.3609	62.2467	152.432	133.29	118.835	211.877	412.532	2.4277	149.576	476.836	58.4027	-13.8446	353.65	181.516	146.869	159.648	38.6369	119.97	47.1958	180.935	-52.6906	48.7793	35.8515	216.749	12.5056	38.8003	-20.6269	115.245	-11.5995		91.7635	29.7183	11.6673	211.939	222.328	109.822	136.303	57.5338		102.82
		1.53609	165.597	225.23	26.6899	300.381	26.682	13.7791	84.5408	97.2243	62.2316	153.212	133.301	122.306	205.795	411.745	1.99549	149.127	477.661	57.5331	-14.7437	349.745	179.56	146.299	157.723	39.0689	117.277	46.0972	179.57	-53.6145	47.7986	35.6736	216.34	8.54451	38.7127	-19.094	117.349	-12.458		91.4189	28.3693	11.0922	211.496	221.843	110.517	136.414	56.7884		102.762
[truncated: 114 more columns]

## Sheet: Fig2b
Fig2b	Trace	WT																				anoh-1																Peak	WT	anoh-1
		-1.50038	1.39424	1.29185	1.24346	26.1639	3.9913	-4.96568	0.584461	-1.12677	0.428206	-0.161111	1.41288	-0.384446	4.54716	1.90711	-1.63207	11.2777	3.43096	2.10183		-2.93602	4.62781	4.94659	2.86655	4.14531	-10.7994	-3.10636	5.17826	12.1064	-1.98178	-5.05044	-2.44356	0.513316	5.64453	0.865715			170.62	362.45
		-0.537565	1.48678	2.30549	1.22562	27.0957	3.98541	-1.03317	0.626939	0.791246	0.829609	0.447519	1.39731	-0.337841	9.06817	2.36207	-0.272025	15.3859	3.52966	1.5684		2.41315	4.78947	3.92025	4.47598	4.14325	-8.84013	1.74033	6.55676	16.1482	2.36549	-3.95652	1.79448	1.63757	8.72738	0.78003			211.792	154.378
		-0.406338	1.16021	2.08656	0.92399	23.8801	3.81939	-1.36913	0.600141	0.788654	0.512598	0.79531	1.26345	-0.190655	8.17073	2.24037	-0.125348	13.8171	3.22489	1.77842		2.39571	4.66328	4.26722	5.01189	4.05812	10.2197	2.03131	5.92298	13.3542	1.5633	-3.952	1.29713	1.21265	7.7902	0.620785			148.896	110.089
		0.337934	1.05282	2.02577	1.0164	20.7994	3.35714	-1.50465	0.776605	0.687506	0.555777	1.0574	1.16885	0.0518375	7.79804	1.92663	-0.462868	11.9028	2.85547	1.42904		4.31332	4.42724	4.12109	4.2692	3.27226	7.43562	2.74441	5.53747	11.0951	1.49323	-3.85244	1.57866	1.23126	4.4361	0.605381			260.069	196.536
		0.440498	1.06302	2.06297	0.727408	17.742	2.78552	-2.68946	0.453236	0.352031	0.25655	1.10363	1.06597	0.249195	7.0182	1.74555	-0.615544	11.4228	2.53159	1.55974		0.648557	4.08106	4.20452	3.75987	3.73775	9.44791	2.17412	3.73805	11.5622	0.604772	-2.27601	3.66546	1.96207	2.19956	0.672776			172.99	327.548
		0.571847	0.785247	1.68819	0.642462	17.8305	3.10802	-1.99104	0.496838	0.0207575	0.315276	1.08018	1.10192	0.093851	6.36093	1.56746	-0.197569	11.7946	2.11646	1.26507		-1.29023	3.41176	4.30987	3.57596	1.28705	7.2614	3.2353	1.80932	9.24431	-0.39732	-1.51321	2.77	1.21121	0.898892	0.549652			285.733	131.983
		1.43888	0.697372	1.64451	1.07454	15.3345	2.61245	-0.1636	0.436155	-0.0822212	0.270434	1.01998	0.887006	0.15337	5.45102	1.39495	-0.157583	10.0029	1.93234	1.29452		-1.42392	2.97504	4.06899	3.24879	3.31122	5.95692	0.805484	0.47994	9.71584	-0.443857	-1.60675	2.96154	0.720887	0.666551	0.518821			47.722	107.47
		1.67749	0.762454	1.56378	0.774667	10.486	2.25115	-0.178522	0.624458	0.54694	0.0586219	0.827777	0.824112	0.201681	4.13729	1.31767	-0.191277	8.48203	1.83823	0.985138		0.284329	2.54528	4.04937	3.17007	3.2472	4.71609	0.425305	-0.429499	7.42582	-0.0141783	-1.91943	1.35602	1.14916	1.50427	0.277677			255.165	39.6931
		1.81493	0.539408	1.41936	0.805042	7.83873	2.09175	0.0639398	0.477257	0.233737	0.616001	0.554498	0.708398	0.33418	3.18815	1.04573	-0.238331	8.42759	1.80629	1.05891		-2.58076	1.83077	3.62263	2.94785	3.28607	3.52613	1.07592	0.790638	5.0135	-0.558444	0.00636547	1.11982	0.78479	0.766284	0.292982			82.531	137.167
		1.21593	0.499695	1.03678	0.545471	5.20701	1.6128	-0.271357	0.423527	0.611267	0.526562	0.279896	0.650782	0.26434	1.59879	1.08007	-0.0701839	6.66873	1.2473	1.08964		-4.37383	1.65812	3.33426	2.43932	2.93516	2.16435	0.520012	1.66005	4.4301	-1.01899	-0.276381	0.166505	0.294667	-0.47392	0.366877			273.997	61.2377
		0.90245	0.530609	0.783161	0.254236	3.0586	0.407308	1.62621	0.769298	0.935816	0.351316	0.342396	0.659633	0.118626	1.0183	0.767742	0.00494678	4.29027	1.0702	0.316759		-4.27307	1.15227	3.20952	2.53928	2.61024	0.853715	-0.150891	5.58964	3.19895	-1.16981	0.119117	0.185303	0.5755	-0.916487	0.505538			346.496	238.414
		0.577715	0.324268	0.534646	0.155537	1.36716	0.935451	1.57623	0.493711	0.592132	0.272487	0.191731	0.465865	0.244645	0.682604	0.737903	0.0763356	2.46086	0.632559	-0.041211		-4.96703	0.795942	2.62069	0.797528	1.33846	0.441946	-0.0201133	3.80413	2.23754	-1.27004	0.03761	1.39618	0.348712	-0.965494	0.500179			112.51	160.776
		0.436247	0.0722217	0.431584	0.241697	-0.1631	0.298718	1.76822	0.263362	0.75444	-0.00823542	0.123824	0.459417	0.0202242	0.998334	0.423189	-0.213382	0.802116	0.600355	0.253347		-6.50947	0.302216	2.24919	0.296563	0.759687	-0.755493	-0.118957	1.98866	1.49418	-0.367282	0.548609	1.42991	0.454273	-2.1951	0.938652			230.526	310.701
		0.390462	-12.5152	0.23116	0.00596949	-2.64242	0.208464	0.0608418	0.144534	0.532028	-0.00347742	0.044952	0.237516	0.20092	0.326249	0.181383	-0.0858041	-0.166456	0.648905	-0.0289843		-6.3467	-0.289965	1.94046	-0.44045	-0.422244	-1.82668	1.0144	0.816033	0.52246	-0.224368	0.830897	0.973861	0.282622	-2.75571	0.583154			54.5679	165.123
		0.551481	0.832131	0.186955	0.0436199	-5.12309	-0.23162	-0.427653	0.377919	0.264515	0.0343052	-0.0367425	0.157495	-0.00414279	0.456597	0.0126088	-0.217448	-0.972984	0.169734	0.0793227		-7.44987	-0.130431	1.98435	-0.567062	0.275909	-2.18076	-0.241762	-0.120588	-0.874521	-0.431509	0.297717	-0.389694	0.0936551	-2.80977	0.165514			106.407	326.527
		0.229674	0.612262	-0.0880978	-0.0980583	-4.04811	-0.371917	0.326056	-0.0185694	-0.295903	0.165542	-0.0436363	-1.09454	0.0558892	0.678125	-0.223046	0.27227	-1.14968	-0.383744	-0.037153		-3.38917	0.138548	-4.19991	-0.799278	-0.228368	-2.75652	-0.318973	-1.7072	-1.04261	-0.206009	0.999516	-0.894308	0.408982	1.79843	-0.176044			279.708
		-0.041822	-0.0522014	-0.34753	0.0228109	-0.496448	-0.168775	-0.0154902	-0.256106	-0.466002	-0.0630588	-0.026045	-0.0635282	-0.0461751	0.175194	-0.445101	0.156277	-1.88999	-0.33406	-0.104492		-7.18666	-0.252289	1.26525	-0.0505562	-0.114136	-3.21752	-0.622859	-2.01047	-1.06159	0.828189	-0.375006	-0.686044	-0.460018	3.61827	-0.395008			149.649
		-0.247235	-22.3918	-0.472531	-0.100952	1.44455	-1.2647	-0.652379	-0.536322	-0.559475	-0.238849	-0.127869	-0.201096	-0.156106	0.195547	-0.383748	0.237117	-1.22341	-0.547284	-0.139478		-1.2031	-0.64357	-0.684206	-1.12419	-2.3345	2.9861	0.0702969	-2.10612	-1.75399	0.642874	-0.60487	-0.794581	-0.849435	2.77804	-0.577608			240.9
		-0.81978	12.016	-0.605836	-0.199658	3.35046	0.218872	-1.70066	-0.608012	-0.791705	-0.293705	-0.107885	-0.357019	-0.0386054	-1.32761	-0.389046	0.0711084	-0.973838	-0.624745	0.241849		29.2363	-0.381671	-1.54218	-0.162485	-0.630352	5.24872	-0.892805	-3.04618	-2.21604	1.16981	-0.734871	-0.571308	-0.557164	0.168508	-0.654592			403.966
		-1.71185	21.1597	-0.392032	-0.500038	3.23396	-0.0027189	-2.56339	-0.587016	-0.989895	-0.469689	-0.428557	-0.325144	-0.207742	-3.14813	-0.505637	0.0134251	-1.15992	-1.24235	-0.603148		12.6377	-0.646966	-6.72264	-0.24233	-0.716352	1.58119	1.42163	-3.19407	-0.678571	0.98601	-1.18418	-0.596298	-0.17069	1.4626	-0.948114
		-4.85436	29.0668	-7.61091	-0.655427	-12.0256	-7.53943	-6.70014	3.01398	-1.16808	5.59363	-5.1573	3.57557	-6.09326	-2.62393	-7.97823	-3.33048	22.3091	-2.39154	-0.216798		2.38333	7.28299	14.0049	64.5748	10.8034	-0.00865736	17.6764	-3.79818	17.6161	0.353773	36.2326	-5.15444	-3.74653	-50.4057	4.4183
		16.2712	35.7411	16.1002	-0.597679	103.838	39.102	22.201	31.1194	47.6677	31.4596	6.58504	8.25591	16.5989	32.4332	30.1264	1.24762	149.649	19.2594	-0.568234		212.699	19.3245	20.3484	196.536	128.854	33.2233	68.3749	7.21639	99.9588	20.9592	45.2435	66.7979	119.15	85.8764	79.946
		24.8777	41.108	27.9595	-0.727641	146.985	70.7985	31.136	61.5848	69.3566	52.2261	11.7583	12.2913	29.949	51.0932	47.0758	2.2067	113.326	37.3036	33.0814		316.872	14.0304	25.6204	161.605	193.235	86.2039	76.4282	6.95192	137.167	39.6987	60.9106	101.416	223.4	127.756	148.958
		30.5248	46.2362	36.2428	-0.856728	162.605	100.126	38.8752	86.1616	82.531	70.7986	16.6011	15.9131	42.4958	54.5679	59.918	2.67925	93.0807	53.3722	58.5349		357.241	13.784	29.4334	149.683	212.216	122.428	79.9755	9.63055	121.016	50.5645	69.4471	117.377	277.808	147.663	205.067
		35.2431	50.3354	43.5483	4.52111	168.242	126.65	45.3193	107.152	81.713	85.5258	21.0435	19.5812	55.9339	54.1637	74.7841	3.04493	82.0341	67.754	82.6827		362.45	16.6771	31.9805	133.278	210.285	131.983	95.5718	17.4007	103.595	57.1524	74.9067	121.619	299.376	152.796	238.596
		38.664	54.8184	49.5044	19.1061	170.899	147.846	47.2226	122.597	79.4895	99.1109	25.9155	22.6768	67.871	52.7433	82.0469	3.32277	72.5085	77.609	105.06		358.224	18.0658	34.3701	119.59	204.885	131.516	100.673	27.474	90.1666	59.5646	77.5356	125.266	306.548	151.522	259.486
		40.6041	58.0958	53.697	24.7598	172.251	167.833	47.722	133.487	71.4387	112.409	30.143	25.2071	77.6683	49.4825	85.8458	3.39142	68.8398	81.5328	126.684		350.007	45.2809	36.27	107.106	201.247	127.864	100.862	33.3881	83.5809	60.304	77.2144	125.28	310.701	146.118	271.292
		43.7436	62.5819	57.2856	29.4744	172.99	182.547	47.0364	142.254	62.1105	129.684	34.0826	27.4426	85.6436	47.3558	89.9001	3.33495	64.8797	82.7941	143.573		344.58	71.014	36.8633	98.1134	198.346	125.659	100.518	39.6931	72.4253	61.2377	74.7836	123.106	309.376	137.823	276.154
		45.9519	69.5103	60.1539	34.4341	172.989	195.396	46.4241	147.785	53.6098	150.597	36.5416	29.4321	92.3513	44.2339	92.1436	2.94906	60.1581	82.3834	155.156		338.485	85.0925	38.1246	89.0036	197.319	122.686	101.221	36.3159	65.1621	60.1228	74.8298	118.516	304.001	133.498	280.772
		48.0016	79.363	62.6892	37.1498	171.685	206.488	44.3678	153.484	48.2107	176.163	36.7294	31.578	97.4017	40.4441	94.1743	3.37265	58.1014	84.0517	167.285		330.927	93.7681	38.8091	81.0309	193.777	117.035	99.4406	36.5839	55.9154	60.2642	73.381	113.705	301.837	128.877	284.13
		50.0355	89.4987	65.7381	39.6913	170.765	212.039	41.3934	159.592	45.0287	205.068	36.9869	33.8909	102.588	36.1481	95.8548	3.40716	58.5788	86.2446	174.849		326.521	98.1339	39.7824	74.9909	192.317	111.688	103.025	39.4827	48.3016	61.1795	71.8392	109.315	296.484	128.042	285.282
		51.6566	100.959	70.114	43.1037	169.488	217.409	40.0294	167.682	39.5096	232.914	38.2715	37.343	108.55	32.5783	95.956	3.88762	57.5058	90.7463	189.466		317.898	100.722	41.1259	69.1551	188.27	104.563	107.47	38.6695	43.8257	59.8962	70.0837	105.19	288.75	132.906	287.388
		53.3574	111.582	75.0696	50.1789	167.802	221.597	38.1783	177.026	35.1229	252.854	39.749	42.0828	115.659	29.5169	96.7191	4.76551	49.1261	96.6804	200.755		312.641	100.507	43.5198	67.3822	188.083	99.765	107.261	39.2083	35.0756	58.3367	69.8864	103.731	283.148	141.737	289.332
		55.9541	126.113	81.7875	60.4719	166.57	226.627	35.4631	183.635	30.7345	263.388	43.0807	48.4392	125.354	26.6184	96.9432	10.2693	44.1529	103.107	215.87		310.24	102.532	45.6209	61.9235	186.672	96.6617	103.323	38.448	28.3855	54.9269	68.166	104.651	279.146	152.155	292.437
		58.4631	142.037	88.8166	74.6084	166.292	230.117	32.7849	191.977	27.0584	266.887	47.2512	55.5909	136.889	24.0068	96.876	19.4361	38.7971	109.718	231.284		301.419	103.47	48.1098	56.5984	186.901	93.2742	96.1638	38.9182	23.7105	52.4583	66.5568	108.43	276.826	160.592	299.716
		61.5656	154.577	96.1311	91.8506	165.811	234.408	29.5376	200.17	24.095	270.948	55.103	63.1543	150.566	21.6142	96.1911	31.934	31.8885	117.543	249.644		294.338	105.058	50.3778	53.9847	192.491	87.134	90.9453	37.6479	19.8783	51.3114	65.018	111.02	276.309	163.074	304.291
		65.0982	163.912	104.274	112.265	166.591	238.896	28.6518	209.894	21.6272	273.048	67.369	70.768	165.191	19.6037	97.5785	49.2251	27.1153	124.364	270.394		289.73	107.372	54.1114	51.2778	198.797	84.1567	86.1289	38.0373	17.5195	48.7164	64.8663	114.293	272.437	165.123	308.804
		69.3741	172.13	111.346	134.698	167.302	243.422	27.5937	221.605	19.0833	273.997	84.7693	78.001	183.391	16.7022	98.3527	72.3855	22.5123	130.108	287.583		284.096	111.391	56.5564	48.2333	198.777	79.6045	82.4571	38.0113	12.9697	46.216	63.8763	117.475	270.396	163.878	313.407
		73.433	178.919	117.944	160.077	168.178	246.782	26.3006	231.992	16.8519	273.925	106.816	84.8508	191.864	15.1495	100.083	102.968	19.6452	133.16	307.945		279.602	117.332	59.578	45.9673	207.148	79.0082	79.1966	38.02	10.2143	43.7768	65.8897	120.4	269.766	161.762	317.491
		78.1945	187.086	124.625	195.407	169.378	249.898	23.8716	239.966	14.9579	272.463	133.532	91.2168	204.687	13.1364	101.276	142.161	15.9461	137.181	330.109		272.984	122.945	62.5152	43.364	211.703	78.9237	77.7996	37.578	7.77238	41.7837	68.0908	125.873	266.726	159.738	320.554
		82.849	195	130.543	224.38	168.66	256.891	20.5362	247.803	13.0858	270.847	163.236	96.9858	215.305	10.4098	102.752	186.212	13.9405	141.053	352.984		267.036	128.362	65.7456	44.9757	215.763	77.5903	75.2579	35.3781	7.36986	38.8812	71.7048	130.986	266.228	157.401	323.286
		88.2877	202.427	135.603	246.086	168.076	262.121	18.0545	253.861	10.8672	269.768	188.987	101.326	224.431	8.21	103.528	228.017	11.3082	146.075	376.546		257.298	134.407	68.9526	72.3174	220.209	74.6496	72.5282	33.4533	7.09181	36.2796	76.3955	137.464	268.689	154.783	326.527
		94.3682	211.792	139.11	256.487	167.645	266.309	16.643	255.165	9.14029	268.199	205.195	105.052	229.922	5.97992	103.881	258.272	10.9122	150.981	395.106		254.115	143.298	71.8489	66.2096	221.051	74.1021	68.8721	34.7738	4.13038	34.5428	81.4083	143.589	278.569	152.811	325.087
		98.8981	211.664	142.369	259.675	166.312	272.71	15.4608	253.783	8.68035	266.564	212.276	107.803	230.526	4.49564	105.58	273.696	9.42795	155.467	401.493		250.059	149.698	74.898	59.0832	222.566	76.2539	64.0264	33.2865	2.99573	32.5647	86.8988	148.893	285.931	149.964	320.978
		103.444	211.192	147.355	260.069	165.511	277.224	13.6279	252.395	6.89119	264.157	215.799	109.913	228.928	3.05363	106.407	277.701	7.20204	162.327	403.966		245.357	153.512	78.2683	54.5185	223.919	76.0599	61.3896	29.4262	2.44678	31.072	92.7635	152.675	286.078	147.65	319.766
		106.493	209.306	148.896	258.443	163.878	280.982	11.5829	250.09	5.11315	262.4	219.44	111.355	227.896	1.50234	104.436	276.363	4.51495	176.59	401.363		239.095	154.378	80.4927	50.1912	225.007	74.5521	58.7783	26.0448	2.25184	28.8875	101.881	155.531	283.634	146.836	316.443
		109.271	207.032	148.219	256.325	162.579	283.863	10.5215	248.587	3.78126	260.59	223.539	112.51	226.091	-0.23581	102.268	278.9	4.84742	191.213	399.616		232.007	152.769	82.0488	47.1099	228.392	76.0345	54.7632	23.9478	-1.31485	27.393	113.977	156.992	282.109	145.135	313.376
		111.623	205.266	147.692	253.558	160.856	285.569	9.3073	246.419	2.41297	258.136	228.118	112.464	224.622	-1.73634	99.5073	279.708	4.04594	197.638	396.572		228.007	150.967	86.5296	44.7277	241.794	76.2962	50.0239	20.1822	-1.40666	26.5556	130.956	158.286	279.274	143.205	311.904
		113.578	203.788	147.652	251.574	159.146	285.733	7.74637	244.505	1.19437	256.462	231.877	112.144	223.449	-2.22741	96.7016	278.841	2.88403	199.165	394.038		224.125	149.917	89.6811	43.3367	264.298	75.3377	45.7518	16.5408	-2.20745	25.7362	146.698	159.361	275.211	140.893	309.614
		114.943	202.166	146.947	250.68	156.646	284.933	6.16186	242.137	0.66757	254.75	235.329	112.229	221.944	-1.37166	95.1452	278.269	1.23957	199.745	390.604		218.071	148.478	93.3808	41.6459	283.177	75.1942	42.6488	16.5358	-5.8949	24.7935	158.386	160.723	272.285	139.309	308.24
		116.466	200.845	145.917	248.805	155.784	283.62	4.11778	239.218	-0.33933	252.546	239.298	112.067	220.731	-0.0529336	93.3159	276.674	-1.50054	205.174	388.525		211.686	147.119	95.3681	41.0497	296.438	75.4855	40.0469	13.3528	-9.91358	22.6977	165.78	160.776	272.991	137.252	304.734
		118.743	199.462	144.801	246.809	154.669	281.971	4.06193	236.758	-0.529664	249.861	245.899	111.803	220.087	-1.13806	91.2195	276.884	-3.03916	217.002	385.146		207.764	144.74	99.3973	39.5196	296.122	74.3195	38.5115	11.7137	-11.7249	21.362	171.36	160.156	272.298	135.262	301.98
		120.182	197.644	143.992	244.396	152.658	279.356	3.95328	234.554	-1.33014	247.384	253.098	111.087	218.929	-3.3748	90.3582	276.257	-3.83278	219.189	381.559		204.353	143.902	103.821	38.1059	294.031	73.401	36.8444	9.92554	-13.4125	19.7814	175.932	159.739	271.577	132.442	298.451
		122.153	196.144	142.937	242.457	151.172	275.602	2.27776	231.809	-2.2136	245.634	262.533	110.788	218.279	-4.4953	89.202	275.895	-5.0688	221.383	377.594		203.693	143.437	107.696	36.5797	292.036	71.8702	34.9597	8.83861	-14.6334	18.8679	179.85	158.598	272.198	131.053	294.244
		131.027	195.316	142.102	240.591	149.61	274.949	2.04135	230.193	-2.55919	243.778	270.479	110.555	216.395	-5.28487	86.9626	273.609	-5.86503	228.527	373.972		200.046	143.526	109.476	36.0069	295.197	70.7595	33.4933	6.06307	-14.9201	17.729	183.175	157.726	273.556	129.555	290.359
		139.278	193.43	141.182	238.445	148.35	273.097	2.68324	227.881	-2.43157	241.811	276.133	109.8	215.29	-6.17516	85.3586	273.691	-6.83484	233.011	371.751		197.844	148.749	109.515	35.6741	294.054	69.9084	33.0807	3.89266	-15.1566	19.1288	187.008	157.109	270.523	127.821	288.072
		148.765	192.564	140.062	236.11	146.335	270.819	2.9049	224.667	-3.13019	240.9	279.597	109.338	214.282	-6.76692	84.1976	269.974	-8.12989	237.181	367.21		196.981	148.513	110.089	33.9975	297.194	69.1041	31.3856	3.35211	-14.4853	18.526	194.661	155.504	266.19	125.874	284.915
		153.188	191.179	139.491	234.238	145.108	268.315	3.30191	222.817	-3.74006	239.207	284.194	108.942	213.416	-7.78706	83.0577	269.15	-8.93664	240.9	362.76		194.715	146.079	108.615	32.757	303.744	70.1218	30.2246	5.3535	-15.5035	17.8288	199.987	154.328	266.623	123.784	282.548
		157.299	189.945	138.723	232.794	144.72	264.761	2.8484	220.213	-4.87258	237.833	286.204	108.371	212.249	-9.32074	81.9079	268.96	-9.90634	237.819	361.103		192.437	144.036	107.788	33.0499	319.272	70.8631	30.0033	5.48225	-16.7808	18.0815	203.763	153.453	266.489	121.508	279.623
		158.546	188.945	137.582	230.994	143.07	262.163	2.16694	218.713	-5.43483	236.584	287.274	107.742	210.635	-10.3299	80.7379	267.033	-10.5651	233.732	358.091		186.42	142.241	107.572	33.2828	327.548	71.8265	29.6421	6.06661	-16.9923	18.1886	205.93	154.141	265.655	119.503	276.466
		158.54	187.517	136.736	229.098	142.029	258.878	-0.579737	216.272	-6.03235	234.903	290.837	107.183	210.04	-9.93312	79.6024	266.939	-10.1783	229.001	355.634		184.371	139.759	107.564	33.3832	324.826	71.2905	28.5346	5.28048	-19.443	18.7565	207.601	154.043	265.086	119.367	273.475
		160.358	187.885	136.199	226.886	140.378	257.479	-2.34014	213.954	-6.60885	233.771	299.866	106.654	209.488	-9.97023	78.3804	263.219	-10.6948	223.942	351.994		180.52	137.349	106.934	32.6537	321.6	69.9399	29.1565	6.47491	-19.7793	18.3344	208.466	154.006	264.281	117.098	270.691
		163.329	184.891	135.424	225.588	138.902	254.918	-2.35193	212.141	-7.43248	232.373	310.308	106.147	208.138	-10.1037	77.9694	262.365	-12.2247	217.184	348.706		178.835	136.327	105.859	33.5556	318.423	68.2243	28.9458	4.0216	-21.3061	16.6818	208.724	152.433	264.861	115.782	267.866
		165.714	183.653	134.698	223.562	138.024	254.491	-3.00954	210.235	-8.00802	230.125	325.341	105.562	208.107	-10.8263	76.9487	262.196	-11.8308	209.916	344.566		179.931	134.103	105.327	33.3187	316.296	65.0152	30.2123	2.1349	-21.6452	15.6224	211.45	151.795	263.749	114.261	265.082
		167.633	182.627	133.622	222.011	136.833	253.678	-3.45331	208.181	-8.27812	229.343	342.71	104.606	207.106	-12.4915	75.3583	258.386	-12.2081	201.5	341.613		177.952	132.167	103.438	33.5067	313.509	62.4119	30.848	0.581839	-21.6796	14.5683	213.498	151.158	262.766	112.774	262.347
		167.75	181.221	132.949	220.211	135.919	251.789	-3.3061	206.342	-8.67338	228.088	346.496	103.989	206.083	-13.6332	74.2848	257.932	-13.3153	193.301	339.323		174.763	130.701	102.288	32.9547	311.131	59.9773	30.3601	-1.59903	-22.1449	14.4275	215.18	151.009	262.023	112.73	259.077
		167.5	179.995	132.384	218.943	134.786	250.676	-4.16609	204.631	-9.24571	226.846	345.943	103.169	204.782	-13.6618	73.0775	255.657	-14.0494	183.728	336.475		176.732	129.37	101.496	32.7131	307.859	58.6523	30.8866	-2.08585	-22.7746	12.9148	218.45	149.638	259.999	111.872	257.009
		167.392	179.037	132.183	217.14	133.831	248.991	-4.1615	202.588	-9.25491	225.633	344.334	102.58	204.554	-13.9911	72.6708	254.363	-13.8061	178.618	332.147		175.537	127.808	101.567	31.7063	304.655	57.6689	31.2289	-2.28931	-22.2321	11.5462	220.45	148.695	258.575	110.675	253.833
		167.444	177.849	130.988	215.748	133.22	248.186	-5.20327	200.524	-9.75203	224.641	343.213	101.923	203.528	-14.0899	72.7241	254.822	-13.6384	172.608	329.996		173.583	126.312	99.855	31.6427	301.871	55.1845	32.0139	0.176886	-20.339	12.7287	222.439	148.674	255.378	109.75	250.693
		167.461	177.091	130.296	213.73	132.381	246.931	-6.04423	198.41	-9.92403	223.748	342.466	101.171	202.511	-13.7089	73.1247	251.789	-13.5431	167.504	327.521		173.116	124.919	99.8021	30.4022	298.367	53.3304	31.542	1.6546	-20.6429	11.4613	223.514	146.994	254.613	110.236	247.707
		170.048	174.653	129.519	212.451	131.031	245.575	-5.99275	196.42	-10.0477	222.493	341.93	100.392	201.809	-13.5448	73.9891	250.574	-14.0104	162.232	324.764		172.329	123.957	99.3388	29.9807	301.092	50.755	32.0562	2.47921	-22.8746	10.9574	226.271	146.926	251.863	110.245	245.309
		170.287	174.63	128.771	211.17	130.57	244.068	-7.05983	195.075	-10.3734	221.724	341.429	99.7449	201.388	-14.1549	74.244	251.442	-14.461	157.385	322.66		170.695	123.095	98.0704	30.1211	303.682	49.226	32.1662	1.14014	-24.2002	10.8593	227.251	145.993	251.394	110.084	243.243
		170.266	173.928	128.421	209.335	129.905	242.919	-8.73785	192.724	-10.8272	220.187	341.175	99.0598	201.05	-14.5325	74.5966	246.829	-14.3932	150.444	318.685		168.317	122.141	97.2753	30.3657	303.362	46.7908	32.5711	0.42277	-25.166	9.75938	229.795	145.4	249.513	109.75	240.59
		169.562	173.156	128.36	207.913	129.623	242.209	-9.94041	191.022	-11.1976	219.203	341.437	98.4293	200.333	-15.2069	75.2853	247.982	-15.4658	145.735	316.933		165.427	121.569	97.1954	30.1505	301.246	44.7269	33.6826	-2.14891	-24.9812	8.12377	233.402	144.379	247.267	110.244	238.372
		169.638	171.759	127.128	206.564	128.455	240.552	-10.9396	189.059	-11.4379	218.343	339.91	97.9735	199.701	-15.5037	75.7137	245.578	-15.3244	136.853	315.899		162.469	119.949	96.3808	30.6833	298.54	43.2907	33.4931	-4.12967	-25.6523	7.06123	235.677	143.824	246.835	110.35	236.785
		169.255	170.981	126.626	205.285	128.613	239.832	-12.0637	187.017	-11.3752	217.446	337.932	97.5103	199.049	-15.7759	75.8617	245.796	-15.4497	129.76	313.636		163.343	118.259	95.5867	30.3886	293.155	42.0367	32.7033	-5.27397	-26.3928	6.84544	235.469	142.497	246.123	110.998	235.384
		168.891	170.176	126.786	204.245	126.879	235.842	-13.5956	185.13	-11.7162	216.171	337.714	96.9613	198.599	-16.8289	76.2898	245.389	-14.6425	121.433	311.843		162.442	116.73	95.4272	29.5323	292.963	40.5353	31.9557	-7.19642	-25.586	8.2937	235.108	141.675	241.9	111.064	233.999
		169.481	169.474	126.091	202.586	126.733	236.392	-14.4866	183.113	-12.1785	215.121	335.371	96.4333	197.973	-18.1831	77.1672	245.109	-15.2723	113.768	309.332		162.011	117.028	94.4795	28.2975	289.228	40.3576	34.2831	-7.57424	-24.1764	6.56213	235.119	140.413	240.06	109.637	232.164
		170.62	168.368	125.436	201.841	126.272	233.85	-14.8098	181.74	-11.9872	214.258	335.837	95.6288	197.269	-19.658	78.5955	245.501	-15.5607	107.21	306.397		161.427	114.357	94.3522	26.917	288.152	40.7826	36.8306	-7.20254	-24.4662	5.2581	235.654	140.394	239.412	110.494	229.389
		170.563	167.486	124.596	200.645	125.759	233.564	-14.9982	179.821	-12.2606	213.932	334.607	95.2449	196.789	-20.4932	80.3522	245.759	-15.0854	102.1	305.123		164.017	113.221	93.8466	27.2988	286.461	40.4479	35.8984	-6.01883	-25.0103	6.05577	238.414	139.087	239.117	110.694	227.625
		169.519	166.419	124.16	199.454	124.614	232.054	-15.7071	177.895	-12.494	212.383	333.274	94.6754	196.1	-21.1362	81.8573	246.065	-14.9868	95.0674	303.854		164.184	111.242	93.7658	26.156	285.837	39.3494	34.791	-6.51498	-24.7843	4.57376	237.239	138.626	236.387	110.603	225.682
		168.86	165.789	123.486	198.375	124.367	231.293	-16.316	176.048	-12.5891	211.764	331.983	94.1731	195.818	-21.9707	83.7434	245.249	-14.6278	88.892	302.318		162.711	110.647	91.6491	25.3837	281.064	38.9936	35.3141	-7.43524	-24.2568	3.94319	237.333	138.26	234.279	111.058	223.448
		168.825	164.703	122.988	197.443	123.738	229.939	-16.573	174.712	-12.3972	211.018	331.426	93.6221	194.851	-22.2406	85.2848	243.951	-14.9966	83.5506	300.512		162.252	109.796	90.8588	24.4888	279.404	38.1035	37.4293	-8.74805	-23.8247	3.13791	235.89	137.211	233.077	111.35	222.74
		168.543	164.042	122.529	196.014	122.958	228.262	-16.3991	173.127	-12.591	210.007	330.266	93.0635	194.814	-22.8271	86.8366	243.941	-15.91	79.3216	297.91		162.767	109.626	90.7318	25.0376	279.089	36.548	38.2444	-10.384	-24.7073	2.30787	235.967	137.412	231.423	111.864	220.697
		167.729	164.55	121.917	195.08	122.291	224.728	-16.4867	171.43	-12.7617	209.095	329.328	92.5956	194.25	-23.2751	88.1871	241.839	-15.2002	79.2416	295.994		164.645	108.713	89.7557	24.6454	276.47	36.4094	39.0828	-11.1117	-25.0124	2.04935	234.987	135.821	231.56	111.618	218.469
		166.189	162.469	121.4	193.951	121.888	225.54	-16.8166	170.102	-12.954	207.995	328.057	92.3478	194.002	-23.1875	89.1632	240.252	-15.6996	83.3842	294.075		162.398	108.275	89.7143	24.8396	275.311	35.0658	38.44	-12.5261	-25.867	1.29225	234.692	135.495	228.396	111.362	216.631
		165.286	161.695	120.566	193.14	120.807	224.658	-16.8228	168.244	-12.9708	206.904	327.155	91.7071	193.79	-23.5739	90.415	239.446	-16.3757	92.1977	292.216		160.102	107.574	88.7711	23.8503	273.296	34.5166	38.4696	-12.8971	-26.1173	1.21512	234.04	135.086	227.558	111.536	215.608
		164.598	161.167	120.212	191.872	121.584	223.557	-16.4852	167.239	-13.2584	206.089	326.015	91.3474	193.055	-23.0589	90.4715	238.017	-16.412	100.86	290.27		157.19	106.134	88.3005	27.2773	271.788	33.5316	37.5166	-14.5645	-25.2759	2.18783	234.412	134.448	224.411	111.188	212.43
		163.09	160.093	119.384	190.785	120.254	221.296	-16.1345	165.852	-13.354	205.728	325.592	90.7128	193.315	-22.7603	90.6627	235.992	-16.6649	105.303	288.148		154.865	104.588	87.4476	25.7709	264.198	32.38	51.0607	-15.4154	-24.2703	2.00154	233.615	132.686	224.255	109.911	211.675
		161.349	159.587	118.844	190.16	120.056	220.739	-15.9856	163.828	-13.3433	204.599	324.626	90.3491	192.978	-23.1712	90.3576	234.71	-17.0366	111.841	286.826		152.913	103.71	87.129	23.193	268.405	32.18	50.7876	-15.2221	-25.8908	1.40535	232.103	132.517	222.342	110.627	209.892
		158.937	159.191	118.402	188.894	119.184	218.882	-16.06	163.721	-13.2328	204.232	323.697	89.6622	192.417	-23.9833	90.1478	234.573	-17.7368	124.913	286.248		151.952	102.641	85.8567	22.7916	266.023	31.1897	47.7239	-15.8885	-26.2768	1.0404	233.203	132.018	219.78	109.812	210.413
		157.045	158.297	117.497	187.656	118.988	218.579	-16.4045	161.727	-13.3672	202.377	322.588	89.3263	192.071	-24.7512	88.4918	234.627	-17.7577	142.596	285.514		153.363	101.626	85.6714	22.4096	264.991	30.3757	45.9515	-16.4855	-25.4011	1.70648	232.866	131.312	218.072	108.64	208.606
		156.304	157.582	117.06	186.321	118.434	217.412	-16.4138	160.152	-13.1219	202.356	321.64	88.7992	191.373	-25.1842	88.6682	234.754	-18.2666	168.565	284.386		150.977	100.779	85.048	20.9027	262.482	29.2596	43.2544	-17.0266	-24.8586	0.676691	231.878	131.067	216.282	109.271	206.512
		154.879	157.001	116.29	185.181	118.079	216.229	-16.7909	158.72	-13.6811	201.625	320.912	88.2235	191.394	-25.5538	88.042	234.13	-18.7473	191.93	282.071		150.018	99.667	84.925	21.4884	261.219	28.3624	40.9156	-16.8922	-26.002	-0.263839	234.118	129.95	217.011	108.443	205.493
		153.176	155.574	115.758	183.815	117.272	214.47	-16.8536	157.503	-13.5859	201.011	319.738	87.9368	191.087	-25.8633	87.0696	234.831	-18.8922	197.281	280.261		149.152	98.7497	83.9984	20.923	260.205	27.6964	38.3499	-16.7544	-26.3909	-0.275116	231.462	130.025	213.458	109.153	204.71
		152.136	154.761	115.257	183.298	117.699	213.51	-17.7547	156.183	-13.9665	199.754	317.828	87.4557	191.163	-26.4876	86.6856	234.259	-19.7612	195.378	279.862		148.149	97.4232	83.6577	20.4103	258.195	26.9192	36.9391	-17.3516	-27.8658	-0.853094	231.13	128.897	213.109	109.282	203.226
		149.612	154.293	114.631	181.852	117.402	212.966	-18.4415	155.081	-14.149	199.232	318.312	86.9887	190.756	-26.8261	85.82	234.328	-19.5564	193.6	279.811		147.911	95.9495	83.0615	20.3564	250.531	26.2093	35.4886	-18.444	-28.0007	-0.531173	229.113	128.855	211.618	109.393	201.125
		147.765	153.48	114.587	180.906	116.552	211.989	-17.3494	153.659	-14.5403	198.278	316.881	86.3238	190.793	-25.6297	84.6545	233.627	-19.5217	192.215	278.01		146.814	94.8229	82.4636	19.5223	254.07	25.5332	33.6762	-18.5193	-28.2296	-0.494366	227.771	127.887	209.261	108.535	200.496
		147.039	152.956	114.28	180.057	115.808	209.046	-17.6219	152.797	-14.3549	197.875	316.024	85.7975	190.41	-26.9495	83.381	233.538	-20.3421	191.254	278.363		143.87	93.8564	82.0787	19.5429	253.195	24.4894	34.6201	-18.6763	-29.0284	-1.04005	227.005	127.291	209.371	109.15	198.994
		146.672	152.085	113.908	178.895	116.758	209.915	-16.1518	151.444	-14.4615	196.986	314.739	85.4938	190.051	-27.7509	81.8876	233.162	-20.2344	190.353	276.758		143.539	93.3327	81.462	19.284	250.359	23.6808	34.1054	-18.6082	-30.1522	-1.30498	226.938	126.812	207.357	108.487	197.937
		147.541	151.26	113.268	178.1	116.178	208.515	-16.5768	150.608	-14.4052	196.497	313.988	84.9563	190.687	-28.1443	80.4819	232.897	-19.8862	189.229	274.547		144.752	92.5025	80.9177	19.0767	249.515	22.8965	33.5149	-18.3626	-30.6578	-2.29608	225.559	125.639	206.52	109.073	196.556
		149	150.973	113.037	177.426	116.176	208.306	-16.4785	149.294	-14.5457	195.557	313.44	84.539	190.351	-28.4027	78.8921	232.25	-20.4338	187.865	273.653		144.044	91.5062	80.0134	18.1771	243.42	22.4003	32.3913	-19.2661	-30.5364	-3.06347	223.652	125.461	205.86	108.391	194.933
		150.222	150.153	112.461	176.527	115.03	206.695	-16.3783	148.204	-14.6337	194.948	312.589	84.1322	190.203	-28.5461	78.579	230.753	-20.1324	186.405	272.19		144.873	91.8092	79.0304	18.8745	245.624	21.4422	31.87		-28.6918	-2.93669	222.638	124.756	204.839	108.37	194.122
		151.235	150.037	111.928	175.585	115.125	205.965	-17.1515	147.054	-14.8174	194.207	312.031	83.7194	190.318	-28.6559	77.6253	231.289	-19.7419	185.09	271.308		147.195	90.4438	79.7606	18.8065	241.717	20.7246	30.9636		-29.0877	-2.56361	221.613	124.413	203.826	108.839	193.004
		153.065	149.208	111.377	174.121	114.398	205.066	-18.6358	146.07	-14.6015	193.447	310.756	83.4461	190.391	-29.1811	77.2688	231.072	-20.2679	183.468	269.393		146.002	89.7081	78.6136	18.1966	244.801	20.4848	31.5429		-29.5529	-2.59142	218.724	123.654	202.558	108.334	192.914
		154.208	148.738	111.284	173.676	114.702	204.314	-19.7316	144.96	-15.0267	192.794	310.056	83.1719	190.209	-29.4888	76.6985	231.347	-19.8393	182.769	270.859		142.563	89.6347	78.352	18.0631	241.178	23.376	29.4538		-29.8065	-2.40582	218.302	123.201	201.658	107.738	192.643
		153.984	148.549	110.825	173.26	114.143	203.735	-20.1608	144.285	-15.2684	191.73	309.533	82.4907	190.322	-29.9789	76.0152	231.526	-19.7296	180.89	269.196		141.498	88.6057	77.5601	18.0099	240.175	22.9961	28.8472		-30.4429	-1.65667	217.022	122.812	200.689	107.613	191.086
		152.82	147.04	110.351	172.293	113.633	199.145	-20.9593	143.056	-15.3398	191.112	308.421	82.1582	189.887	-30.2919	75.512	230.895	-20.1973	179.745	269.23		139.935	88.0824	76.6123	17.2514	239.55	21.3176	27.3011		-31.1845	-2.11824	215.822	122.426	199.437	107.399	190.387
		150.938	146.166	109.888	171.261	114.046	202.138	-21.4799	142.015	-15.5784	190.161	307.902	81.9048	189.938	-30.8606	74.4179	230.517	-20.9704	178.611	268.924		139.266	87.96	76.1861	17.0839	238.642	21.1679	26.9564		-30.8305	-1.1631	214.791	121.751	200.131	107.272	189.96
		149.73	146.191	109.722	171.011	114.007	201.486	-22.4191	140.974	-15.4649	189.8	307.008	81.1639	189.749	-31.0553	73.0169	230.094	-20.9252	176.649	266.882		137.524	87.0347	75.5127	16.7011	237.052	20.1949	25.465		-30.625	-0.062813	214.145	121.221	198.504	107.589	189.523
		148.494	145.66	109.076	170.662	113.681	201.039	-22.5659	139.79	-15.657	188.555	306.337	80.7671	189.509	-31.4751	72.4479	229.876	-21.0791	175.434	265.361		137.253	86.0587	75.3159	16.4817	235.051	19.9465	26.47		-31.5307	0.0381609	213.384	120.664	197.815	107.183	188.664
		148.007	144.986	108.729	169.754	114.281	200.752	-22.4361	139.227	-15.8686	188.788	305.575	80.2471	189.702	-31.393	71.4643	228.963	-21.5167	174.599	264.57		135.98	85.8812	74.8515	16.4869	233.331	19.8408	26.538		-31.502	0.622804	213.621	121.024	196.085	107.37	188.792
		146.602	144.781	108.427	169.042	113.815	196.926	-22.6223	138.366	-15.9394	188.24	304.585	79.6599	189.547	-31.7075	69.9013	228.159	-21.0193	173.009	264.167		134.588	84.8382	74.5056	16.6014	230.543	20.2593	25.7873		-31.3708	-0.0557313	211.588	119.32	195.651	108.248	188.497
		145.088	143.79	108.205	168.637	114.42	198.839	-23.459	137.496	-16.302	187.472	303.886	79.5269	189.54	-32.056	68.5838	227.526	-21.4693	171.772	263.08		134.695	83.9518	74.1307	16.0332	230.367	19.7027	27.1665		-31.4896	-0.0490215	211.065	119.333	194.742	108.209	187.781
		142.722	143.351	107.805	168.238	114.203	198.172	-20.195	136.363	-16.5565	186.984	302.608	79.115	189.081	-32.3624	66.3436	227.476	-21.3441	169.916	262.673		132.516	83.3056	73.797	14.938	229.141	19.0395	27.2156		-31.8217	-1.06258	210.16	119.514	193.217	108.071	187.178
		142.108	142.124	107.383	167.496	113.672	195.851	-20.4283	135.239	-16.2576	186.4	301.911	78.734	189.168	-32.4539	64.8602	226.703	-21.8796	169.224	260.975		134.199	81.8164	73.0333	14.3331	225.847	19.0036	26.5969		-32.3987	-0.904882	208.542	118.907	192.608	108.222	186.888
		140.407	142.21	107.138	166.129	114.249	195.923	-21.04	134.448	-16.5718	185.454	301.609	78.2545	189.287	-32.6264	63.1992	226.174	-21.5548	167.753	261.283		138.934	80.7313	71.9492	13.9217	225.747	20.0976	25.2761		-32.6452	-1.47036	208.021	117.911	193.778	108.237	186.084
		138.455	141.952	106.516	165.728	113.342	195.608	-21.8112	133.636	-16.528	184.565	300.866	77.9219	189.279	-32.6692	61.6211	226.004	-21.5551	166.288	260.709		137.727	79.9864	72.0342	14.3993	223.839	19.0044	24.1794		-33.0706	-1.05404	207.139	118.227	191.794	107.961	185.765
		137.516	141.763	106.207	165.17	113.254	195.907	-20.4561	133.131	-16.554	184.085	300.258	77.4578	189.186	-32.8513	59.5398	225.005	-21.3639	165.214	260.023		137.811	78.9233	72.0041	14.7756	223.932	19.4171	23.2386		-32.1999	-1.39342	206.819	117.357	192.768	108.13	185.092
		135.803	140.83	105.789	164.283	113.692	194.443	-17.4839	132.253	-16.5776	183.614	299.356	77.0804	188.81	-33.0823	57.6871	224.825	-20.703	163.762	258.225		139.818	78.7144	71.5051	14.8044	222.179	18.8769	22.1137		-32.0928	-5.26653	207.274	117.067	191.222	107.563	183.797
		134.841	141.905	105.424	163.571	113.147	194.552	-16.8699	131.244	-16.8845	182.949	298.328	76.9015	188.755	-33.0426	55.7392	223.869	-21.4108	162.34	255.702		139.654	78.2603	71.6671	14.5954	222.403	18.2074	21.9088		-32.3553	-2.97483	207.801	117.935	190.323	107.67	183.792
		133.095	139.756	104.553	162.781	112.393	193.704	-16.9136	130.217	-16.9477	182.269	298.036	76.323	188.722	-33.361	53.7344	223.257	-21.821	161.072	254.318		138.032	77.8515	71.0085	14.0251	221.248	17.4672	21.3409		-32.3139	-2.07228	207.585	117.019	190.221	107.153	183.278
		131.738	139.625	104.596	161.927	112.345	191.901	-16.5231	129.343	-17.0848	181.869	296.914	75.8533	188.356	-33.3855	51.7651	222.262	-22.0108	160.048	255.599		136.541	77.3425	70.4003	14.3982	221.011	17.3423	22.0933		-32.6273	-1.82525	206.685	117.02	190.174	107.318	182.729
		130.28	139.411	104.157	161.547	111.79	192.517	-16.4558	128.84	-17.1974	181.378	296.177	75.6938	188.643	-33.3492	49.8215	221.954	-22.0823	158.866	255.795		136.841	76.6137	69.2966	13.6298	214.225	16.742	21.2759		-32.3551	-2.36102	203.651	116.151	189.203	107.981	182.974
		129.428	139.287	103.866	160.804	112.086	192.26	-16.1309	129.448	-17.3417	184.174	295.399	75.2602	188.366	-33.5289	48.097	221.653	-21.9273	157.97	256.349		135.131	76.1068	69.2557	13.617	218.989	16.3987	20.0622		-32.3195	-0.785758	203.351	116.183	188.865	109.306	182.308
		128.299	138.603	103.45	160.086	111.369	191.579	-17.1772	128.715	-17.2518	190.438	294.659	74.7947	188.603	-33.4365	46.5464	220.261	-21.1731	156.437	255.848		135.932	75.3148	68.9041	13.3757	217.946	15.4118	18.5817		-33.3397	1.09737	203.838	116.336	188.377	109.924	181.499
		126.751	138.146	103.108	159.563	111.839	190.836	-18.067	128.017	-17.4677	194.983	293.673	74.2928	187.906	-33.873	45.1218	220.031	-20.0685	155.065	256.612		135.47	74.9822	69.0179	13.5525	217.335	15.1576	17.3802		-33.3621	1.15369	201.42	115.86	188.057	110.115	181.731
		125.288	137.82	102.802	157.81	111.79	189.835	-18.7435	127.376	-17.6279	195.622	291.801	74.0629	187.551	-33.8234	43.2961	219.333	-19.9956	153.87	255.851		135.592	73.7929	68.3348	13.8583	216.504	13.4552	17.8798		-32.944	1.00513	200.493	115.767	187.162	110.036	180.572
		124.113	137.435	102.521	157.754	110.734	189.543	-18.9167	126.621	-17.7015	196.892	292.393	73.5323	187.082	-33.8388	41.6377	218.682	-19.7898	152.415	256.143		136.218	74.8492	67.5769	13.6798	216.213	14.0523	18.3914		-32.3332	0.35047	198.735	115.168	187.203	110.215	180.152
		122.396	137.189	102.047	157.127	110.137	188.64	-19.5831	125.917	-17.9678	197.233	291.377	73.3094	186.986	-33.9872	39.8035	218.289	-20.6017	151.083	255.399		136.139	73.7164	67.6832	14.0696	215.674	12.9977	18.5884		-32.7291	-0.130565	198.516	115.037	187.316	109.133	179.296
		122.136	136.972	101.749	156.799	110.535	188.879	-19.7557	125.432	-17.8849	199.061	290.99	72.8994	186.901	-34.2586	38.3871	217.792	-19.5442	150.036	255.203		135.071	72.8811	67.1533	13.8354	215.241	12.5234	16.4008		-32.5552	-0.495199	197.236	114.737	186.137	108.581	179.376
		121.138	136.486	101.383	155.653	109.729	187.853	-20.6426	125.69	-18.1452	202.575	290.291	72.7123	186.84	-34.3358	37.0448	217.43	-20.2405	149.093	255.728		133.821	77.4501	65.9732	12.7487	213.043	12.3089	15.7491		-33.2263	-0.709897	196.292	113.959	185.284	107.996	178.786
		120.052	135.923	101.24	155.888	109.831	187.654	-21.2543	124.418	-18.0962	199.927	289.519	72.3294	186.424	-34.7009	35.4795	216.992	-20.5845	147.88	255.058		136.221	79.3419	65.2383	12.5673	213.14	11.8917	15.0803		-33.0348	-0.86086	195.455	114.17	186.094	107.552	178.107
		119.159	135.489	101.074	154.703	109.498	186.831	-22.2599	123.627	-18.4139	198.774	288.466	71.996	186.562	-34.857	34.2196	216.436	-19.7735	146.823	255.277		133.396	79.3345	65.6973	12.9322	213.237	11.6748	14.2317		-33.6447	-0.749724	197.343	113.046	184.52	106.953	177.877
		118.432	135.401	101.057	154.323	108.836	184.503	-23.0452	123.283	-18.516	196.803	287.765	71.5935	186.071	-34.8809	33.0297	216.449	-19.6038	145.399	254.94		131.482	79.1558	65.4687	12.7324	210.891	11.2665	12.3603		-33.1804	-1.16116	192.666	113.786	185.494	106.643	177.393
		116.972	135.103	100.827	153.415	109.687	186.131	-23.3151	122.703	-18.7134	194.978	287.18	71.2178	185.993	-34.6146	32.1003	215.305	-19.5709	144.517	254.216		127.978	77.7608	65.0473	12.9991	212.353	13.6671	12.3587		-33.2026	-2.02375	190.909	113.151	186.053	105.992	177.308
		116.276	134.515	100.624	153.352	108.758	185.726	-23.4347	122.507	-18.608	193.518	286.523	70.903	185.971	-32.4289	30.7682	215.086	-19.5535	143.327	254.09		127.432	75.8211	64.3675	13.3813	212.369	12.5414	9.90166		-32.6622	-3.53803	192.502	112.85	186.272	106.014	176.546
		115.264	134.211	100.424	152.568	109.014	185.857	-23.7416	122.248	-18.6878	191.416	286.018	70.5153	185.69	-33.6382	29.8009	214.296	-19.0321	142.101	254.172		126.487	74.8174	64.0524	13.5683	212.617	11.5365	8.03042		-32.8506	-3.68218	191.493	112.998	185.67	105.687	176.13
		114.489	134.176	100.503	152.105	108.95	185.313	-23.8719	121.051	-18.7523	190.284	285.534	70.1943	185.7	-33.6842	28.924	213.625	-19.7052	141.485	251.023		124.48	73.6508	63.6559	14.0063	210.496	10.6451	6.2576		-33.1244	-5.36964	191.383	112.709	185.66	105.823	175.336
		113.443	133.429	99.8067	151.337	108.959	184.593	-23.6257	120.69	-18.878	189.153	285.018	69.6896	185.265	-34.1794	28.0721	213.137	-19.9361	140.12	252.706		123.107	73.6106	63.4548	14.3367	211.586	10.1586	6.05155		-33.6614	-6.10457	190.555	112.928	185.733	105.649	174.817
		112.431	132.926	99.5281	150.867	108.791	184.581	-23.842	120.724	-19.113	187.555	284.51	69.4597	185.039	-34.3533	26.9124	212.791	-20.4067	139.237	252.394		125.167		63.0947	14.1519	210.108	10.3139	5.97427		-33.7317	-6.26162	190.227	110.949	185.444	105.648	174.496
		111.455	132.972	98.8535	150.562	108.239	181.597	-23.7377	119.917	-19.1403	186.56	283.418	69.4023	185.356	-34.8631	26.6147	212.407	-19.8762	138.041	251.806		127.653		62.8793	13.3642	210.246	9.91482	5.12623		-34.534	-6.06726	188.821	111.94	184.157	105.903	174.161
		110.956	132.847	98.7272	149.987	108.266	183.449	-24.0735	119.325	-19.2926	185.288	282.946	68.9557	184.749	-35.0123	25.8001	212.254	-19.1345	136.707	250.829		126.167		62.1638	13.3258	210.051	9.73424	5.11829		-34.5779	-7.10055	188.291	111.607	183.976	105.755	174.055
		110.141	132.341	98.5677	149.678	108.68	183.699	-23.6722	119.59	-19.4836	184.507	282.215	68.5385	184.398	-35.4441	25.1876	211.427	-19.5142	135.67	249.711		125.69		62.0309	12.4603	208.745	10.0315	5.10189		-34.936	-7.09463	187.838	111.127	184.872	106.12	174.052
		109.686	132.062	98.0859	148.564	107.982	183.178	-23.5145	118.619	-19.5393	183.797	281.851	68.2401	184.01	-35.5589	24.6791	211.056	-20.1052	135.207	249.777		125.213		61.8598	12.6472	208.423	9.62813	5.29643		-35.719	-8.41486	186.905	111.218	184.389	105.691	173.323
		108.616	131.429	97.5887	148.248	108.011	182.539	-23.5802	118.171	-19.3988	182.93	280.87	68.1227	183.914	-35.7908	24.1907	210.569	-17.3936	134.309	249.058		123.37		61.1957	12.3112	207.953	9.45567	6.36015		-36.3359	-9.33604	186.777	110.989	184.151	106.259	171.967
		107.712	131.286	97.2533	148.052	108.091	181.923	-24.2397	117.47	-19.6455	182.122	280.282	67.6759	183.523	-35.9251	23.4876	210.85	-14.3127	132.927	250.41		122.608		60.9151	12.2988	206.382	9.50615	6.74694		-37.0295	-9.48853	186.927	110.802	185.077	106.027	171.681
		108.539	130.716	96.9581	147.427	107.762	182.282	-23.1107	117.167	-19.5288	181.139	279.587	67.3025	184.071	-36.0813	23.1632	209.981	-15.3822	132.117	248.001		122.168		60.9423	11.5899	206.933	9.30673	6.51254		-37.727	-9.97613	186.211	110.633	184.789	106.901	171.257
		110.345	130.588	96.5269	146.37	108.224	181.775	-22.2978	116.442	-19.7991	180.546	278.494	67.162	184.479	-36.4484	22.5115	209.607	-15.0918	130.806	246.911		121.21		60.3525	11.2432	205.276	8.83919	6.7147		-38.0618	-9.76109	185.12	110.623	184.335	106.736	170.86
		111.769	130.163	96.1315	145.593	107.324	180.478	-22.6058	116.69	-19.842	179.914	278.088	66.7885	184.24	-36.5285	21.8049	209.315	-15.6518	129.922	247.057		117.904		60.0349	10.1564	204.532	8.89505	7.1359		-37.8876	-9.9748	185.275	110.474	184.961	106.907	170.429
		114.103	129.845	95.522	145.202	107.307	181.068	-22.2778	115.821	-19.919	179.034	277.596	66.6611	184.084	-36.6109	21.5716	208.563	-16.0757	128.92	246.1		115.017		59.6811	10.4364	202.859	8.82287	7.3352		-38.3287	-10.3609	184.181	110.606	184.925	107.186	170.15
		116.948	129.689	95.2468	144.471	107.417	181.275	-22.4673	115.163	-19.9725	178.807	276.889	66.3537	184.071	-36.7331	21.1999	208.538	-16.7069	127.793	246.619		111.768		59.0796	10.2459	201.87	9.02206	6.72668		-38.386	-10.665	184.412	110.27	185.25	106.532	169.682
		118.692	129.359	94.5941	143.83	107.152	181.3	-22.8944	115.398	-19.9049	177.212	275.959	66.0386	183.848	-37.0561	20.8287	207.557	-16.5412	126.983	246.009		112.823		58.9296	10.1625	202.454	9.4454	4.96242		-38.6668	-10.7287	183.259	110.142	184.773	107.94	169.026
		120.302	128.758	94.4994	143.577	107.061	180.35	-23.319	114.252	-20.2224	176.869	275.292	65.6741	183.516	-37.0689	20.4405	207.212	-15.0869	126.129	245.302		111.637		58.4578	10.1123	200.864	8.79665	4.2654		-38.07	-10.955	182.772	110.349	184.654	108.236	169.032
		122.617	128.552	94.2311	142.857	106.745	178.281	-23.7052	114.004	-20.1107	175.895	274.424	65.4408	183.356	-36.9161	19.9798	206.582	-13.0465	125.498	244.219		112.624		58.2311	9.74704	200.341	8.75052	4.10753		-38.4962	-11.1782	181.193	110.201	185.003	108.167	169.208
		124.394	128.213	94.1927	142.342	106.99	179.995	-23.7343	113.362	-20.3421	175.498	273.783	65.0842	183.329	-36.4048	19.4175	206.488	-8.94667	124.686	244.259		110.456		57.8822	10.0652	199.358	8.63907	4.59838		-38.3046	-11.1219	180.684	110.017	184.877	108.147	168.008
		127.256	127.983	93.9713	141.975	106.327	178.223	-22.8842	112.854	-20.7231	174.476	272.547	64.768	182.73	-36.6647	19.3608	205.523	-10.2761	123.642	242.93		109.93		57.1363	10.0179	200.965	8.79947	5.76823		-38.6113	-11.0999	181.556	109.884	185.237	107.346	167.037
		128.365	127.68	93.6119	140.807	105.704	179.741	-22.5817	112.3	-20.7285	173.656	272.222	64.4567	182.564	-37.0214	18.9584	205.699	-12.2662	122.989	240.763		109.748		56.7522	10.5807	199.169	8.43074	5.92633		-38.6713	-10.7814	181.764	109.731	185.117	107.721	166.488
		129.416	127.704	93.4592	139.629	106	178.396	-21.4845	112.034	-20.7577	173.327	271.606	64.3605	181.841	-37.236	18.5907	205.397	-13.5577	122.304	241.757		108.189		56.7402	10.9055	198.684	8.42724	5.74001		-38.6967		180.457	109.677	185.674	107.878	165.889
		129.523	127.085	93.156	139.464	106.012	178.279	-21.9446	111.215	-20.4485	172.448	271.339	63.7287	182.037	-37.3358	18.1415	203.999	-13.6418	120.875	240.262		105.171		56.5202	10.3874	198.989	8.15978	5.47885		-39.01		179.722	109.296	185.643	108.6	164.909
		129.235	126.154	92.8881	138.773	105.996	178.63	-21.7627	111.254	-20.6069	172.195	270.707	63.5223	181.472	-37.3307	18.4222	203.947	-14.6401	120.651	240.893		104.628		56.4382	10.3424	198.14	8.59769	4.41361		-39.0291		180.149	109.26	185.018	108.248	164.642
		129.232	125.839	92.477	138.314	105.702	177.655	-21.5946	110.878	-20.6904	171.561	269.953	63.234	181.182	-37.2335	17.5544	203.232	-14.1686	119.703	241.785		102.476		55.7939	10.4801	198.555	8.45145	5.41104		-39.2184		179.541	108.88	185.035	109.546	164.767
		129.126	126.27	91.9657	137.778	105.104	178.183	-22.4859	110.129	-20.5518	171.474	269.062	62.8986	180.634	-37.403	17.039	203.175	-14.3744	118.812	239.106		101.441		55.5656	10.7242	197.274	8.72725	6.55661		-39.4526		179.699	108.531	184.442	109.196	163.657
		128.475	125.838	92.01	137.764	105.061	177.583	-22.7326	109.645	-20.6572	170.374	268.457	62.5331	180.055	-37.3793	16.8741	202.254	-14.2905	117.844	238.848		101.463		55.0507	10.324	195.966	8.23935	8.18422		-40.0557		177.477	108.32	185.202	109.524	162.744
		127.691	125.532	91.9823	136.915	105.175	177.513	-22.9599	109.498	-20.7519	169.571	267.545	62.5071	180.079	-37.0375	16.9509	201.546	-15.1975	117.208	238.392		100.498		54.3686	9.99723	196.25	8.0195	9.9727		-40.0296		176.649	108.693	184.786	108.221	162.543
		127.747	125.262	91.8869	136.688	104.898	177.819	-22.9272	109.132	-20.8562	169.368	266.915	62.2328	180.39	-37.1675	16.7964	201.208	-15.0652	116.761	238.353		97.4955		53.8551	10.1094	195.958	7.64714	10.5785		-40.0421		176.494	107.843	186.274	109.388	161.884
		127.085	125.042	91.59	136.202	104.118	177.312	-23.0306	108.767	-20.9553	168.828	265.714	61.7527	179.347	-37.3369	17.5676	200.72	-16.3534	115.221	238.132		94.3278		54.0194	10.1029	195.764	7.93665	10.4876		-40.2184		175.085	107.903	185.624	109.649	161.618
		126.238	124.641	91.1403	135.835	104.31	177.323	-23.0972	108.973	-20.9305	168.252	265.351	61.7422	179.142	-37.3668	17.0489	199.791	-17.5868	114.412	238.282		90.3577		53.5996	9.55504	195.787	7.88833	10.3394		-40.419		177.255	107.706	185.531	109.241	160.91
		125.476	124.786	90.8601	135.13	103.606	174.746	-23.3584	107.934	-21.1662	167.724	264.805	61.3566	178.449	-37.5233	16.8259	199.559	-18.1083	114.014	236.791		88.8796		53.7168	9.67138	194.048	7.28755	10.7739		-40.5334		175.681	107.28	186.246	109.662	161.415
		125.178	124.02	90.8377	135.049	104.221	176.744	-23.6388	107.588	-21.0955	166.959	263.712	60.9059	179.092	-37.3605	16.5521	199.34	-18.3408	113.068	234.053		89.3074		53.4684	10.5269	195.356	7.54739	11.1972		-39.9668		174.568	107.441	184.905	109.457	160.678
		124.424	123.886	90.0733	134.301	103.692	176.57	-24.1803	107.153	-21.3329	166.567	263.359	60.8963	178.607	-37.4684	16.3935	198.359	-17.5015	112.375	231.887		88.7843		53.1121	11.2065	195.439	7.70712	11.4291		-39.8632		173.833	107.317	185.473	109.435	160.62
		124.106	124.131	89.8237	133.55	103.646	176.281	-24.5498	106.971	-21.3272	166.072	262.596	60.4382	178.772	-37.991	16.021	196.956	-17.5294	111.774	232.596		88.781		52.6739	10.8225	196.226	7.25375	12.8955		-40.3447		173.253	107.042	185.037	109.22	160.199
		123.494	124.278	89.4607	133.262	102.704	175.864	-25.4246	106.877	-21.2121	165.315	261.66	60.1754	178.444	-38.2104	15.694	198.16	-14.7944	111.017	231.97		87.4067		52.3425	10.4053	195.622	7.16641	12.8652		-40.859		172.431	106.674	185.11	109.302	159.919
		122.884	123.535	89.0642	132.621	102.933	175.043	-25.1572	106.585	-21.6741	164.663	261.116	59.8136	178.029	-38.4247	15.5586	197.512	-15.6204	110.388	232.123		87.6759		52.1057	10.61	193.535	6.60719	13.8522		-40.5685		173.014	106.276	184.763	109.226	159.955
		122.082	123.444	88.8862	131.922	102.101	173.069	-25.1364	106.688	-21.5975	164.353	260.622	59.3797	177.792	-38.5389	15.1486	196.445	-16.006	109.293	232.361		87.1637		51.88	10.4309	195.005	5.97216	14.7152		-40.3678		172.474	106.418	184.394	109.136	159.385
		121.495	122.801	87.9336	132.244	102.363	175.066	-25.8242	106.158	-21.9354	163.36	259.62	59.2745	177.4	-38.6776	15.1163	196.181	-15.9866	108.953	232.844		89.6548		51.7405	10.4678	196.059	5.95288	14.9565		-40.5673		173.814	106.589	184.28	109.292	158.981
		121.158	122.247	88.052	131.618	101.664	174.99	-26.3353	105.815	-21.9667	163.066	259.023	58.8774	177.263	-36.8288	14.4401	195.944	-14.5529	108.71	231.336		86.7981		51.3622	10.2906	194.814	6.21398	14.2993		-40.3485		175.087	105.94	184.244	109.606	158.629
		120.777	123.117	87.891	130.99	102.041	175.189	-26.3997	105.516	-22.075	162.478	258.218	58.8291	176.93	-36.8714	14.0891	195.64	-14.2407	107.864	231.355		88.1153		51.1924	9.61413	195.249	6.07814	12.4317		-40.4702		174.074	106.363	184.352	109.431	157.508
		120.084	121.825	87.3623	130.475	101.608	174.846	-25.8567	105.271	-22.2283	161.812	257.1	58.2977	176.573	-38.0816	13.9578	194.878	-14.7805	106.545	230.09		88.1483		50.9297	9.2615	194.847	6.04734	11.9281		-40.3814		173.752	106.044	184.864	109.518	158.689
		119.695	121.221	87.153	130.048	101.125	174.775	-24.6029	104.803	-22.108	161.625	257.07	58.0647	176.711	-38.444	13.5217	193.368	-15.1762	106.108	228.96		88.9924		50.9083	9.14854	194.592	5.73026	10.9399		-39.7841		173.728	105.597	184.746	109.105	158.448
		119.007	121.14	86.4009	129.014	101.306	174.452	-24.5619	104.811	-21.9866	161.268	255.848	57.7252	176.113	-38.1104	13.255	193.356	-16.3261	105.569	230.018		88.6241		50.7056	8.80295	194.759	5.64243	10.6655		-39.8821		173.683	105.264	184.58	109.057	158.375
		118.722	120.889	86.2109	129.034	100.702	174.485	-24.6989	104.655	-22.1329	160.932	255.228	57.5803	175.368	-38.2335	12.9961	192.812	-16.9497	104.781	229.05		85.7193		50.3338	8.82175	191.992	5.49637	9.17037		-40.1291		173.204	105.496	184.693	109.451	158.017
		118.153	120.488	85.7473	128.969	100.679	174.131	-25.1846	105.192	-22.2593	159.999	254.637	57.3322	175.529	-38.5075	12.6947	192.276	-16.5139	104.237	226.446		83.9485		49.655	7.94024	194.505	5.45687	8.18489		-40.6572		172.703	105.177	183.806	109.431	157.606
		117.537	120.204	85.6221	128.417	100.623	174.071	-22.3187	103.932	-22.0764	159.206	253.744	57.1594	175.003	-38.4813	12.4694	192.368	-16.3241	103.534	226.191		82.5388		49.5417	7.40703	192.393	4.7919	8.12877		-40.6783		172.446	105.175	184.206	109.256	157.152
		116.703	119.706	85.5273	128.074	100.558	174.304	-22.8027	103.54	-22.3842	159.055	252.728	56.8697	175.774	-38.5499	12.3473	191.685	-16.4661	103.118	225.367		80.2683		49.8114	6.34371	190.431	5.38784	7.17739		-40.9229		172.956	105.236	184.97	109.226	156.242
		116.452	119.318	85.0033	127.285	100.08	173.335	-22.8207	103.304	-21.8428	158.333	252.087	56.4344	175.012	-38.2908	12.7476	191.518	-16.2956	102.429	225.603		81.2087		49.7698	7.74246	188.822	5.18331	7.70044		-41.0995		173.935	104.62	185.485	109.182	155.842
		115.085	118.995	84.4456	127.09	100.125	174.092	-23.2799	102.999	-21.8385	157.86	251.481	55.8896	174.581	-38.66	13.244	190.885	-16.3992	101.778	224.296		80.7838		49.4006	8.25014	191.035	5.37559	7.83397		-40.6262		174.253	104.698	184.756	108.919	155.352
		114.42	118.521	84.1187	126.592	99.6156	171.638	-23.7671	103.417	-22.1871	157.428	250.592	55.8612	174.358	-38.9478	13.5018	191.108	-16.3072	101.473	224.128		79.5218		49.0934	7.49089	190.203	4.37376	9.02697		-40.8763		175.947	104.849	184.586	108.14	155.202
		113.499	117.997	83.5985	125.839	99.5624	172.679	-24.2437	102.626	-22.4885	156.803	249.806	55.7707	174.306	-38.8376	14.4245	190.054	-16.589	100.669	224.057		80.3959		48.7067	7.76502	191.234	3.82686	8.17218		-40.8959		177.22	104.775	184.543	108.871	155.452
		112.675	117.579	83.5923	125.679	99.2055	172.115	-24.625	102.527	-22.6779	155.726	249.181	55.3657	174.221	-38.9737	15.163	188.832	-16.2029	99.6724	222.3		81.443		48.8518	7.26521	190.204	3.45118	6.98982		-40.981		177.768	104.265	184.607	108.741	154.853
		111.594	117.429	83.3084	125.063	99.4493	171.942	-25.0524	102.328	-22.7058	155.794	248.672	55.1809	173.698	-38.9827	15.7824	189.733	-16.1186	99.4011	222.951		82.5084		48.5605	6.93743	190.088	3.22935	6.51996		-40.867		178.007	104.55	184.845	108.346	154.586
		110.481	117.01	83.3253	124.637	98.8547	169.519	-24.9838	101.878	-22.9299	155.276	247.973	55.055	173.611	-39.3217	16.5682	189.185	-16.2594	98.7014	221.644		81.1901		48.0179	6.63375	190.206	2.71366	6.42826		-39.7617		177.008	104.27	184.405	108.466	154.149
		109.365	116.876	82.799	124.184	98.9126	171.791	-24.4112	101.666	-23.0968	154.414	247.017	54.59	173.143	-39.54	17.6231	187.965	-17.1563	98.259	221.449		80.9085		48.2718	21.0382	194.848	2.77047	6.62795		-40.2211		176.223	105.112	183.777	108.359	154.262
		108.062		82.7445	123.819	98.54	171.949	-21.4909	101.414	-23.0918	153.892	246.243	54.399	173.229	-39.6838	19.0284	187.477	-17.5845	97.5202	220.817		80.5386		48.2883	14.101	191.536	2.65964	7.38231		-40.7418		176.204	104.218	184.42	107.941	154.572
		107.223		82.4327	123.392	98.7046	172.085	-22.152	101.304	-23.1947	153.338	245.518	53.7852	172.802	-39.493	20.8485	186.882	-17.7946	96.8187	219.989		79.8471		48.065	11.3101	190.086	2.54959	7.01743		-40.5715		177.429	103.937	184.809	107.827	154.244
		107.484		82.2244	123.079	98.0324	171.308	-22.3412	100.77	-23.0204	152.953	244.908		172.543	-39.2343	22.852	186.408	-18.9774	96.2581	218.461		78.4644		47.6697	11.0897	191.75	2.58495	6.28614		-40.1429		176.927	103.795	184.54	107.338	154.207
		106.775		82.0243	122.267	97.7873	171.508	-23.3853	101.307	-23.249	152.439	244.288		172.305	-39.1217	24.4722	186.41	-19.7485	95.8847	218.943		78.8556		47.3078	14.0684	195.248	2.72532	5.72897		-40.5985		176.305	104.052	184.38	107.575	154.006
		105.905		81.7577	121.805	97.4187	171.42	-23.9848	100.342	-23.1155	151.915	243.033		172.163	-39.6288	26.2825	186.352	-20.5785	94.9079	221.052		76.8367		46.8563	14.32	196.607	2.33238	5.9043		-41.4411		175.38	103.623	183.31	107.824	154
		104.419		81.4181	122.318	96.9587	171.379	-24.7346	100.144	-23.6464		242.506		171.717	-39.8425	27.4692	185.582	-20.5463	94.7086	217.843		74.4761		46.8272	13.4366	196.302	2.00673	4.74637		-41.1599		174.126	103.061	184.223	107.084	153.536
		103.686		81.1906	121.248	97.3159	171.145	-25.2473	99.7148	-23.7601		241.759		171.355	-40.1226	27.9627	185.571	-20.578	94.1134	217.423		76.2421		46.3532	13.2563	195.847	2.03451	4.13353		-41.4216		175.938	102.703	184.517	107.137	153.42

## Sheet: Fig2c
Fig2c	Peak	WT	deg-1	anoh-1; deg-1
		52.64	10.13	6.7
		40.51	8	7
		31.87	9.629	6.3
		34.86	5.644	6.7
		35.19	7.637	8
		21.58	8.799
		33.95	9.131
		30.46	7.637

## Sheet: Fig2e
Fig2e		2.46488
		3.58256
		4.21764
		2.92867
		3.96672
		5.12952
		3.8383
		4.75041
		6.78358
		6.45722
		4.44544
		4.43594
		6.8712
		4.57701
		2.08214
		0.458468
		-0.876025
		-4.78554
		-7.45874
		-8.91409
		27.9976
		122.502
		215.572
		227.023
		231.251
		217.636
		209.274
		195.557
		180.872
		179.361
		178.414
		172.692
		158.109
		139.759
		121.745
		108.336
		100.833
		89.0102
		86.7089
		82.9463
		80.5044
		77.2685
		75.9377
		71.2314
		66.3472
		63.576
		64.7071
		58.8914
		51.7574
		47.0068
		45.8467
		47.1334
		44.5229
		41.2164
		39.118
		31.6406
		32.5062
		33.838
		35.4664
		32.937
		33.237
		31.8665
		28.0842
		28.2968
		25.7843
		25.5241
		27.0615
		29.0476
		23.7573
		19.2914
		15.5539
		13.7447
		13.2209
		13.9928
		19.928
		19.1389
		14.833
		10.6805
		9.13381
		8.09698
		10.5874
		8.38308
		9.55748
		12.3819
		14.9796
		13.3481
		11.0198
		11.1118
		14.49
		19.7379
		22.129
		17.3328
		17.6779
		18.93
		21.5407
		17.6074
		16.0526
		18.6459
		15.1425
		12.6472
		11.5756
		10.3221
		12.2157
		19.9977
		19.6316
		15.964
		11.2199
		10.2567
		10.0448
		8.90394
		8.75235
		7.6047
		10.0345
		12.4773
		21.828
		24.8305
		28.0705
		26.2982
		22.8134
		21.712
		18.2474
		14.925
		14.1471
		11.1477
		8.46626
		5.65573
		4.04239
		6.75107
		7.13591
		5.52383
		4.91241
		6.50377
		6.39597
		7.51991
		15.4643
		14.8438
		18.2074
		17.9994
		21.0662
		21.3249
		26.1556
		24.9845
		24.4084
		19.9975
		22.1592
		23.3302
		19.1999
		18.9629
		14.0737
		8.98343
		7.58151
		7.59314
		5.8393
		5.13663
		4.28592
		4.69114
		6.6077
		2.66114
		0.867789
		0.649175
		6.41468
		7.33242
		4.1038
		-1.42437
		-4.01123
		-3.57284
		1.07576
		-1.61995
		-2.70603
		-5.95045
		-7.94799
		-6.07381
		-1.32747
		-2.61839
		-3.08521
		-5.4127
		-2.97845
		-2.16602
		-1.42579
		-1.76509
		0.70033
		2.01737
		2.18111
		1.75257
		-1.99499
		-2.42847
		-0.745866
		-4.24004
		-3.99824
		-3.07048
		-5.72536
		-3.91002
		-3.63692
		-4.00858
		-3.01026
		-6.48751
		-6.74623
		-6.26862
		-2.95051
		-1.03883

## Sheet: Fig2f
Fig2f	Trace	WT																anoh-1																										anoh-1; ASJ::anoh-1
		-20.6455	-11.1	-4.88234	47.2165	-2.60935	2.74715	-9.03658	-12.4398	2.46488	20.8481	-2.06601	16.1169	-10.0547	-2.43344	42.9486		10.8589	-12.7709	-2.36786	11.5712	3.97052	14.2447	11.4638	47.94	-16.3292	9.6599	-4.31757	-6.22196	-2.27868	-1.4365	6.19856	32.4885	-8.98065	-3.6905	2.36964	23.2721	-10.1586	-0.307824	-7.32283	0.00055323	-16.1339		-3.02253	-25.1161	7.11216	38.5392	1.42398	-23.3548
		-5.04861	7.61126	17.0681	70.5322	0.627054	19.1982	-2.1088	-4.15767	3.58256	21.1185	16.6367	34.1312	8.50097	6.289	20.5838		34.0073	4.32939	20.048	29.8463	30.9698	40.3038	35.3157	74.3258	-2.07774	35.4438	12.8656	6.11148	7.38084	16.7649	22.3204	44.1939	-9.65903	5.7846	23.512	52.0021	2.31457	4.97034	-0.579873	5.81355	-8.20046		-0.965096	11.4484	24.5896	33.3829	1.56071	-16.6559
		-0.18638	11.6007	20.5996	62.0063	0.451465	24.5507	-0.10429	3.54648	4.21764	15.8705	16.622	39.3806	14.649	5.95624	13.8999		37.2149	8.67358	24.1843	32.12	28.3501	44.301	36.9584	72.2127	2.3736	35.821	16.8739	8.95755	9.81015	19.0076	23.6932	40.9633	-6.91228	8.85355	24.8731	46.7951	1.72667	3.22839	1.59704	5.47457	-10.4125		-0.45258	18.9906	32.0844	28.6156	1.84508	-12.335
		0.667472	12.6398	17.258	55.5357	1.48146	26.0904	0.859374	3.6585	2.92867	12.9143	16.4309	36.5968	14.9894	2.23416	9.81932		33.481	10.5516	24.3223	28.5388	28.2456	38.0846	35.2198	64.1059	3.98949	34.5239	17.1264	12.6156	7.42406	16.1966	21.8991	35.1563	-3.96839	8.92935	27.299	45.4181	2.5665	2.87497	2.31307	3.53506	-9.73125		-0.562533	16.9539	32.4935	24.7656	1.49709	-10.0756
		1.18542	11.0493	15.372	55.0363	0.656261	22.3901	1.45256	3.00773	3.96672	23.9496	17.0737	32.2577	14.4466	-3.47489	4.19746		28.0679	9.32641	21.9891	28.4814	26.9577	35.5402	32.5205	54.7454	5.33734	31.8189	15.4368	12.8509	5.05905	12.4993	17.3359	29.8927	-3.31421	8.53318	22.2961	39.069	-1.54799	2.71658	3.26137	1.34397	-10.4459		-0.057026	21.4388	37.7302	22.4323	0.360705	-2.68265
		2.59572	9.22489	14.9067	43.4405	0.662247	17.2626	1.04694	3.33408	5.12951	27.7084	13.3654	29.5707	12.671	-2.99491	0.753694		27.1385	8.91408	20.4452	32.7451	24.7161	30.6266	27.7894	42.7017	4.63944	28.573	12.308	10.1377	3.72866	8.92287	13.7404	23.6095	-4.90044	9.14711	19.1866	30.9128	-1.70359	3.28883	3.24174	0.137522	-10.3887		-0.199411	17.1527	33.8053	21.1703	-0.0655022	-4.62564
		3.4635	8.00721	15.1251	36.3317	-0.29597	15.0335	4.10304	6.9495	3.8383	21.6896	11.7052	24.1922	11.8617	-4.99933	-1.60499		21.7572	6.0404	19.7139	14.6077	17.4649	25.7136	23.9722	33.753	4.61972	26.837	11.1193	11.5722	3.47911	4.47384	11.7793	23.1173	-5.81558	8.51451	17.8093	25.0167	-1.47698	2.89757	2.44249	-1.62802	-8.37507		0.162439	18.6042	33.5636	25.1177	0.10962	-3.14229
		3.18054	7.23431	16.8362	23.7004	-0.10677	13.6535	3.33209	5.734	4.75041	15.9898	8.63131	21.6847	8.60079	-4.20933	-3.10432		19.1146	3.49377	17.2933	4.63572	13.059	18.6208	19.4878	25.8878	2.70451	22.3073	10.5817	10.0164	3.39584	1.17938	10.4413	18.7461	-6.2598	8.45678	15.6976	18.4277	-1.24393	2.19447	1.78954	-4.65906	1.57772		-0.109931	23.26	24.5822	23.1278	-0.798234	-2.40177
		2.09226	6.20686	13.3881	15.4589	-0.95482	12.9339	2.74098	3.12942	6.78358	11.3838	6.16806	19.9341	7.50287	-4.02109	-4.67795		16.3171	2.94426	13.0941	4.08066	11.8589	15.7205	17.2677	20.559	2.83293	19.4632	7.75252	4.51314	2.13633	5.49683	7.60552	15.109	-4.55489	7.95145	17.7845	14.7005	-0.288784	2.43856	1.22316	-2.47692	3.11351		-0.589356	10.2614	23.4612	20.5776	-2.03198	-2.96889
		0.936787	4.78953	9.40059	11.4707	-1.47803	9.56931	1.77972	3.31498	6.45722	6.65088	7.24538	13.4948	5.04059	0.580473	-6.56406		15.3671	4.67344	10.6805	16.401	10.0747	12.7365	14.0186	14.7356	4.63196	14.9922	6.10554	-0.00404	3.61208	1.22379	5.71608	9.77746	-4.05939	6.95669	11.7509	11.9454	-0.00971591	2.19747	0.270037	-5.14485	1.59523		-0.198349	10.7824	15.6843	17.4382	-3.07792	1.00786
		-0.26406	3.56496	5.69741	15.1551	-1.09511	7.74344	1.82096	3.38121	4.44544	4.48088	7.30839	11.2671	4.03532	0.184725	-9.1757		6.45759	4.70861	7.24665	8.93104	5.19145	8.66994	10.1391	8.85836	4.15667	12.8957	3.9187	-2.26011	5.33038	-2.87599	7.41546	8.83877	-2.43002	4.5367	9.72734	8.53362	0.174784	2.0551	-0.974997	-6.74801	5.43293		-0.452004	3.55225	6.77537	14.5269	-0.26767	0.678273
		-0.38147	2.58011	2.61879	15.5341	-0.94775	6.78968	2.02665	0.427523	4.43594	0.898618	4.48247	7.14784	2.34391	2.0107	-1.42019		2.20431	4.83481	4.54797	11.5437	4.53	2.60518	8.75024	6.16956	1.85363	8.96036	1.92164	-3.53354	4.7272	-3.43204	4.30354	8.21496	1.12111	2.96097	8.11446	4.93266	-0.622432	2.3606	-1.16011	-10.69	2.61473		-0.514992	6.38471	-2.44687	10.3877	1.95912	1.49141
		-0.30048	1.12671	-0.40402	7.96683	-1.01474	3.91899	1.56103	0.041353	6.8712	-3.07241	4.09304	3.7767	1.18326	0.504996	-7.67251		-3.20361	4.22045	3.92816	0.298938	3.82465	1.9121	6.0555	7.34423	1.8365	4.42914	1.44226	-5.75064	3.97132	-2.77013	2.80162	2.88868	3.43368	1.28298	4.36595	0.186288	-1.30066	1.32758	-1.7339	-12.2367	0.399694		-0.393146	-1.78949	5.25851	13.311	-0.419396	4.98978
		-1.27124	1.17518	-2.48484	2.66844	-0.85488	2.56742	0.83049	-1.83241	4.57701	-4.41561	0.732378	1.79488	-0.75848	0.256632	-11.5684		-4.73767	2.09195	1.83773	3.75858	1.41218	1.20084	3.06163	3.04064	1.36348	1.55226	1.84782	-8.54147	1.46128	-1.61295	5.23313	3.60592	1.12706	0.557534	4.86324	0.941355	2.57061	1.97761	-1.31343	-12.6534	14.137		-0.489269	-3.51919	2.06308	4.00682	-0.120876	1.87562
		-0.6574	0.134375	-2.11227	5.98045	-0.90319	0.226468	-0.07862	-0.89848	2.08214	-7.11625	-0.54398	-0.73817	-0.14212	1.1373	-13.7837		-0.93303	-0.70042	0.764025	10.2282	-0.23906	-4.57068	0.142077	0.141085	-1.01864	-2.47207	0.764683	-8.6759	0.376201	-5.72503	2.29897	1.32853	0.743847	-1.31246	-0.98108	0.666022	7.52555	1.83881	-0.837343	-13.6986	14.8529		0.039613	-3.11003	-3.18384	-1.5794	0.0212517	2.30028
		-0.02382	-0.09613	-2.85854	-4.11514	-0.42376	-1.82925	-0.85408	-1.55361	0.458468	3.72637	-3.20007	-3.39805	0.810534	2.64038	-15.4909		3.33608	-1.35401	-1.44027	0.219037	-1.84228	-2.64114	-3.0396	-2.27916	-0.70703	-5.74039	1.32442	-11.4361	-0.1252	-9.60352	-1.19387	-0.62118	0.731141	-2.40265	-3.08867	0.296219	3.23231	1.77265	-1.47691	-14.4087	13.6174		0.873611	-2.25343	-6.25797	-5.21184	2.09645	-1.39176
		0.9057	-1.25865	-0.79293	-7.76066	0.588747	-3.31877	-0.95741	-2.05222	-0.87602	4.2502	-3.5121	-3.84731	-0.42334	0.392611	-17.1361		1.94746	-1.84894	-2.7455	-5.79501	-1.764	-3.81962	-3.70659	-5.13903	-2.35989	-6.95754	-0.34208	-7.24724	-1.96241	-11.8496	-2.3234	-3.7064	-0.81428	-1.60794	-4.27428	-0.04495	-0.567614	1.16938	-0.738003	-16.3367	16.352		0.00830258	3.91773	-6.61406	-5.42207	0.27614	1.06952
		0.03711	-1.93885	0.444037	-9.62805	1.1366	-4.68555	-1.21188	0.1624	-4.78554	0.868383	-3.28315	-4.22123	-2.50423	0.837037	-18.6119		-0.11295	-3.20174	-3.26852	-12.3295	-2.32282	-2.46235	-4.97573	-5.33089	-2.38899	-5.02713	-1.96975	11.2786	-3.92847	-11.4036	-3.57399	-4.82403	-1.02533	0.368178	-3.64099	-2.93268	9.35044	1.43164	-1.23513	-16.3818	10.0031		0.717627	-0.213696	-2.82911	-9.36316	-0.468135	-0.0299698
		0.121035	-2.33247	1.42689	-12.1209	1.29174	-5.61902	-1.20803	1.23741	-7.45874	-2.5498	-1.73833	-4.75384	-1.68331	11.999	-11.7871		-1.48557	-4.02934	-4.85635	-2.6128	-3.3194	-2.3193	-7.39699	-7.57381	-1.55585	-4.5571	-3.52179	21.2537	-4.33179	8.75813	-6.10348	-5.37477	-0.50667	0.369131	-6.11359	-5.54662	1.81855	1.26992	-2.08501	-17.9053	9.85099		0.468766	0.390116	-6.36784	-8.58758	-0.0707654	0.653507
		2.03697	-2.76164	-0.3402	-13.3626	2.30884	-5.6762	-1.4678	1.14473	-8.91409	3.33808	-3.3803	-5.91469	-2.14037	11.3292	4.42497		-3.12822	-4.62163	-5.76303	-13.5887	-5.43356	1.55403	-8.8906	-4.67392	-0.98198	-2.88018	-5.28703	16.9287	-4.86694	41.3893	-7.26026	-7.61152	-0.82011	-2.30115	-8.92201	-6.64348	3.48192	1.21549	-2.75374	-18.517	8.77503		0.481931	7.8574	-11.9155	-10.5367	-1.29196	-1.96999
		0.859876	-1.52087	2.03638	-11.9694	-5.63241	-5.74023	-0.25142	6.98399	27.9976	226.094	-4.69292	3.1422	-11.6801	24.8631	11.05		-5.88916	-3.69809	-10.0269	-17.7543	-11.4888	-5.14597	-9.3218	-7.14073	-0.78511	-1.82093	-10.022	16.0174	-2.51892	57.995	-8.87538	-8.34335	1.56037	-1.24031	-18.1506	-5.78536	16.9111	1.05194	-5.2487	-18.2446	-3.12998		4.77616	-13.0734	-9.22048	55.9189	0.284963	-0.788175
		9.05465	74.7318	161.924	447.954	-0.52414	6.51057	116.43	118.976	122.502	400.878	-1.41795	158.7	1.72292	167.73	172.723		-9.63301	-0.57386	-5.86692	-14.5639	-9.63844	-2.98877	-9.99838	-3.0572	-1.84866	-2.30139	-6.59953	8.82378	6.82574	67.4598	-6.70125	-14.3544	81.3064	-1.02383	87.6956	-6.40644	213.534	1.41174	-1.27501	-16.8916	-3.17377		346.57	42.0298	18.3017	173.445	433.821	8.48115
		12.2208	133.914	180.503	545.346	1.47515	49.3195	156.046	218.635	215.572	390.158	32.8125	302.248	-1.38925	199.72	274.609		-14.7755	-2.6811	-8.57862	-3.03389	-12.5497	-15.681	-12.2245	-9.49135	-3.80282	-4.71949	-6.84868	0.378399	1.58512	75.9667	-10.178	-18.4701	186.028	-1.91097	140.107	-9.51805	248.743	0.0220737	-2.74885	-19.107	-11.9736		637.183	73.6593	107.288	249.573	799.383	97.3371
		13.9168	164.186	160.85	493.44	1.14936	75.3492	208.188	274.78	227.023	355.221	126.181	320.629	-0.96179	198.49	305.811		-19.6533	-5.8656	-11.232	-7.86075	-11.1666	-23.6354	-13.4796	-13.9482	-5.18189	-6.38501	-9.43071	-16.0616	-3.58084	76.1619	-14.4367	-21.7452	229.716	-4.2964	157.713	-13.5628	228.3	3.75374	-4.26847	-20.764	-16.8365		626.974	86.6703	163.846	284.639	823.933	195.868
		13.3086	171.15	144.388	444.856	149.096	79.069	193.946	298.358	231.251	332.655	190.617	303.737	-12.7085	194.473	307.641		-20.2236	-8.63808	-9.41534	-10.3755	-7.30764	-24.9587	-15.6062	-16.908	-7.4218	-5.47038	-16.2184	-14.4184	-6.8703	76.0095	-18.2608	-23.2299	234.016	-7.48141	157.995	-13.8598	216.575	2.16609	-5.53249	-20.9415	-18.0688		574.263	79.5672	174.472	291.54	790.285	237.956
		14.7482	164.745	131.109	418.318	335.754	72.3255	168.353	292.335	217.636	320.563	203.762	284.399	-8.52727	188.049	299.92		-17.8973	-11.1959	-1.37141	-12.8253	-4.5111	-30.5764	-17.0194	-20.1888	-6.784	-11.5545	-9.67818	-14.8312	-9.39218	79.2092	-15.6336	-24.8191	216.579	-8.82541	152.031	-6.44509	205.998	1.84353	-6.62687	-20.7945	-18.9821		539.492	49.4327	160.447	290.991	755.875	230.859
		11.1477	156.792	126.493	396.87	394.73	64.115	144.812	281.274	209.274	310.891	191.243	270.469	0.796978	180.523	294.152		-17.8086	-13.4944	-4.47286	-22.3086	-14.2931	-35.1028	-22.0465	-22.5882	-7.19586	-13.0696	-18.2815	-13.7983	-10.9355	74.162	-15.9648	-25.0271	197.386	-10.652	146.712	-1.61086	186.371	2.26836	-7.38912	-20.8734	-20.1091		517.711	26.4747	119.203	291.569	735.013	195.163
		8.81855	151.686	116.984	380.634	385.059	55.868	126.093	267.192	195.557	303.916	169.927	262.829	78.4958	170.569	287.151		-18.0174	-15.0162	-7.35455	-29.7786	-7.69705	-37.8269	-14.0443	-24.4921	-7.7013	-18.3539	-21.7731	-12.7601	-12.4887	65.1681	-13.4642	-26.8164	180.913	-12.8161	139.131	6.39949	163.828	2.24459	-8.38438	-21.758	-21.0794		501.734	13.3947	75.0009	289.374	718.103	143.13
		5.16869	146.992	111.77	370.924	358.862	49.0176	110.812	260.591	180.872	300.053	146.208	257.046	137.412	164.532	281.85		-17.8073	-16.7741	-9.98807	-19.8188	-7.37136	-38.4759	-14.4918	-24.78	-7.778	-18.704	-19.0597	14.8789	-13.8632	57.2505	-6.42826	-25.7986	175.373	-13.4671	132.202	-0.2704	148.494	2.28305	-9.34732	-20.65	-22.0289		484.523	0.270008	42.3247	286.278	698.078	92.7311
		3.63908	143.846	105.273	360.47	334.648	41.846	98.4501	257.81	179.361	295.879	125.224	246.867	187.36	160.959	270.279		-15.0993	-17.9155	-12.5826	-27.0502	-10.299	-39.1063	-14.3267	-26.6546	-8.61018	-19.4728	-13.95	23.0047	-15.2785	51.2889	-3.45043	-28.8834	155.98	-14.018	125.175	-5.5041	136.253	1.73753	-9.62766	-20.0186	-22.9321		469.09	3.92819	16.3491	280.809	681.937	56.8051
		2.40956	138.823	100.35	351.73	314.363	36.0318	87.5948	252.283	178.414	291.692	112.628	241.429	201.751	150.224	261.238		18.3586	-19.7006	-14.6145	-27.5762	-12.9097	-39.9606	-11.9433	-27.8583	-8.51876	-19.9584	-14.8898	17.0494	-16.2315	39.105	-7.94198	-25.0838	139.713	-15.0259	119.349	-9.94192	128.928	1.76169	-9.48919	-19.7317	-22.8622		453.934	6.15765	-1.4109	276.559	673.717	38.2093
		1.63752	134.512	91.9329	340.157	293.819	30.342	78.3229	245.767	172.692	285.763	99.6629	226.164	198.104	141.63	250.859		167.999	-20.3362	-16.6545	-26.1365	-13.7942	-41.1806	-12.521	-30.7264	-9.16894	-22.0695	-11.3862	11.1415	-15.8825	30.8637	-12.0637	-25.1938	122.008	-14.383	112.841	-12.6225	118.413	2.11278	-9.45926	-19.9192	-22.1768		436.515	2.0882	-12.3353	270.601	655.25	25.1228
		0.618967	130.547	84.0738	329.091	275.5	25.9159	71.1001	241.346	158.109	284.332	90.3191	221.357	192.604	132.58	241.96		205.163	-22.0041	-18.6058	-27.5576	-13.9042	-40.2932	-17.4647	-25.4415	-10.7651	-22.8111	-11.689	6.25955	-16.7993	25.2725	-14.9652	-25.2834	113.137	-15.3143	106.997	-15.5479	117.108	2.60393	-9.73126	-20.9904	-22.4419		417.73	-2.25365	-18.975	267.833	646.728	16.6703
		-0.10834	127.357	75.8234	316.374	257.421	21.9932	65.1312	238.436	139.759	277.749	81.137	216.571	185.813	129.159	230.011		192.065	-22.7553	-20.5489	-30.4893	-17.3315	-40.6154	-16.3593	-27.3784	-11.2674	-23.6059	-13.1198	1.70127	-17.6066	19.4857	-14.5171	-25.8494	102.837	-16.4839	102.719	-10.2471	108.073	-0.374053	-10.2124	-21.8866	-23.9126		406.395	-5.18842	-23.8109	248.259	634.609	16.4936
		-1.68573	124.514	68.6336	302.396	240.221	18.0392	58.2826	231.029	121.745	271.706	72.2786	210.151	177.956	116.783	218.71		176.473	-23.2185	-21.0982	-15.621	-16.6177	-40.4407	-17.1168	-29.4703	-9.82196	-22.8943	-14.6929	2.73143	-17.4748	12.8327	-12.7412	-27.693	90.2438	-17.374	107.474	-11.0443	101.527	3.11736	-10.9661	-20.9305	-24.2198		393.979	-8.52974	-29.2804	247.561	623.423	17.7054
		-3.02371	120.955	61.5385	290.734	223.178	14.9535	53.3502	224.346	108.336	267.609	62.7611	203.48	171.635	110.907	206.176		163.901	-23.8465	-21.6343	-17.7915	-16.1933	-40.0628	-18.6121	-30.7946	-10.1965	-23.6691	-16.1904	1.2914	-17.9819	6.46113	-14.9366	-26.3178	82.9738	-17.2279	93.2823	-11.5363	98.1433	5.10241	-11.1125	-20.1974	-24.8615		380.747	-22.8543	-32.47	245.867	612.167	11.1643
		-4.15147	118.293	55.1236	278.606	216.297	11.0731	48.7629	219.796	100.833	262.897	54.6726	196.796	165.251	101.686	190.989		154.938	-24.4343	-22.1268	-16.6623	-12.9703	-41.0574	-19.5884	-31.7463	-10.6194	-23.337	-18.7211	7.49349	-18.9372	5.41542	-17.1325	-25.0091	71.2253	-17.5926	91.9207	-16.9188	86.8889	5.19505	-12.0254	-20.0741	-24.9378		370.079	-29.2791	-31.5611	240.712	597.055	6.6866
		-6.40434	115.01	48.6367	267.705	208.112	8.33596	44.5245	213.887	89.0102	258.73	48.2943	189.629	157.752	94.0934	178.977		146.389	-24.9103	-23.6849	-22.8531	-7.85316	-40.493	-18.8193	-32.5395	-10.8772	-22.9895	-19.9144	5.2714	-19.2557	3.61405	-17.8464	-24.6663	65.9732	-17.5795	84.3875	-21.7147	78.5222	5.30332	-12.6761	-20.6421	-25.3785		360.334	-27.1878	-35.5763	235.297	589.768	2.95989
		-7.56808	112.591	42.9082	257.941	201.27	5.40892	41.0942	209.957	86.7089	256.681	44.3469	183.791	154.351	86.7723	163.907		138.781	-25.2775	-25.3986	-18.6565	-6.05123	-39.7795	-18.3571	-32.25	-10.4732	-23.6006	-20.1758	2.91144	-20.0191	-0.64218	-18.3574	-25.5738	62.7525	-17.7037	79.2801	-24.9323	71.7322	6.46595	-12.7604	-21.0126	-24.9226		353.307	-34.7972	-38.0818	229.053	574.535	-0.179076
		-9.79239	110.254	38.0635	248.881	194.432	3.81164	37.63	204.447	82.9463	253.411	39.1098	174.977	144.679	80.1266	149.722		131.592	-25.6277	-26.7633	-21.895	-6.61992	-38.0761	-17.9377	-33.8355	-10.9435	-24.8543	-21.1361	-1.85546	-19.7238	-4.25166	-19.7752	-25.3582	60.4056	-18.1223	75.8211	-27.418	62.6987	6.27331	-12.1718	-22.0636	-25.0321		345.895	-31.577	-38.156	223.985	560.315	0.689423
		-11.9321	106.094	34.4729	244.647	187.578	1.84365	33.6926	201.793	80.5044	250.435	32.1994	167.148	136.892	71.1817	136.713		123.484	-25.8269	-27.4202	-18.9542	-7.69585	-36.9799	-18.0843	-34.7295	-11.9343	-26.1208	-21.6708	-5.29326	-19.4724	-4.02214	-18.7825	-26.7444	60.3261	-18.9698	75.8354	-28.964	59.0611	7.27307	-12.8173	-22.4695	-24.8623		334.977	-28.8024	-40.8806	219.174	544.305	-2.16374
		-11.9687	103.868	32.6042	243.22	181.556	0.710445	30.8497	197.491	77.2685	251.288	26.9526	160.996	131.945	74.03	124.146		116.3	-26.7966	-28.5829	-23.2378	-7.77816	-37.54	-18.5123	-38.0639	-11.2006	-27.3913	-22.1511	-6.7036	-20.662	1.18115	-19.4751	-26.6955	62.1885	-19.4524	69.3683	-31.6803	60.5981	6.34004	-13.4649	-22.4892	-24.7143		328.634	-37.8464	-40.6645	215.487	531.964	-4.00113
		-12.13	101.379	31.4896	239.803	180.341	-0.70162	27.8095	195.51	75.9377	250.118	27.1396	155.804	123.244	71.1821	109.181		109.807	-27.5809	-29.6507	-27.593	-3.96975	-37.8798	-19.3294	-35.3007	-10.8727	-28.7949	-23.5949	-4.3667	-20.2538	4.16852	-18.3566	-25.6911	61.8556	-19.6608	65.7524	-32.5799	62.2077	6.83129	-13.9824	-23.1163	-24.8594		320.524	-39.1835	-41.0781	214.686	507.245	-3.8726
		-10.7906	100.266	30.2843	235.339	181.176	-2.30597	25.1072	186.574	71.2314	248.694	27.2928	151.34	113.825	68.1801	99.4805		103.178	-28.0287	-30.5986	-33.3895	-0.77269	-37.2538	-19.6739	-36.0016	-11.3317	-29.341	-23.7121	-5.19265	-20.7342	7.58465	-20.5639	-27.4473	57.4651	-19.5196	61.4323	-33.841	67.1394	7.49334	-13.6008	-22.709	-25.7691		311.41	-37.1637	-42.9724	212.893	490.204	-5.38537
		-10.6655	93.4069	30.4706	231.805	187.664	-3.84743	23.5012	192.221	66.3472	245.802	26.6452	146.775	112.038	68.4795	92.8911		97.8019	-28.266	-31.298	-34.8194	-2.24226	-37.1612	-21.0902	-37.4727	-12.323	-29.9995	-24.6075	-3.34079	-20.9123	16.1466	-22.6673	-27.2654	53.0848	-19.3961	58.1629	-36.5133	67.8906	8.2962	-13.8984	-22.7405	-25.8701		303.687	-46.4953	-44.6655	210.543	479.796	-6.85163
		-8.21146	94.125	30.4046	230.134	194.857	-4.77973	21.0694	183.705	63.576	243.668	22.3012	142.167	104.12	68.018	87.9673		91.4679	-28.4044	-31.0174	-17.9541	-0.87878	-39.2658	-20.1307	-37.6628	-14.2322	-29.7266	-25.3699	-4.57622	-21.171	24.7044	-19.1199	-26.7094	48.6538	-12.4584	53.7606	-35.8124	70.4655	7.88762	-14.2479	-21.8185	-25.9355		301.19	-42.9999	-45.5767	207.87	465.844	-10.1439
		-6.35192	92.105	29.1018	230.569	197.472	-6.71857	19.1926	181.581	64.7071	241.648	19.2281	143.043	101.038	68.639	82.5578		85.3497	-28.8547	-31.1658	-24.2442	-3.21162	-39.5605	-19.3667	-38.6885	-15.3041	-29.9012	-25.2973	-2.78165	-21.534	32.4983	-20.611	-26.6063	45.4247	11.2754	51.3295	-36.4353	59.9665	8.14086	-14.6842	-21.3903	-24.1861		298.816	-40.9551	-46.2804	205.549	451.336	-9.8724
		-4.4741	90.2793	28.2942	236.546	200.545	-8.35926	17.4357	176.642	58.8914	239.596	15.6158	141.501	94.4122	63.4913	78.778		81.6503	-29.4915	-31.1826	-27.1975	-1.61214	-39.3186	-20.833	-39.3911	-16.7591	-29.9408	-26.208	-4.05892	-21.9591	42.8087	-18.9512	-26.839	46.9256	8.00716	47.1438	-37.0344	24.8628	7.77333	-15.1368	-21.54	-24.3331		296.793	-38.9141	-46.6205	201.861	442.391	-7.98895
		-1.72616	89.7909	26.8937	241.883	200.498	-9.84438	14.3974	171.65	51.7574	237.848	11.3467	141.299	88.8292	65.2199	76.1156		79.6782	-30.3355	-30.6093	-26.4012	-7.77679	-39.4318	-22.0041	-41.1464	-17.2737	-32.5424	-29.1373	-4.78583	-21.7696	49.3163	-21.9006	-27.0998	50.4492	2.65551	44.2249	-37.539	1.27719	7.74691	-15.8653	-21.9656	-24.6256		292.188	-44.9816	-44.7846	200.407	434.249	-9.46471
		1.19993	84.8078	28.7909	250.491	200.851	-9.97556	12.4195	175.844	47.0068	237.486	11.9601	144.911	84.1646	68.0008	71.0255		76.9277	-30.5619	-31.1849	-22.3767	-4.68319	-37.739	-21.3024	-39.4712	-18.0297	-34.3963	-35.0104	-7.82881	-22.0651	49.4329	-25.164	-26.4274	49.4944	-1.91561	42.8918	-39.5424	-9.15215	7.27278	-16.1615	-21.0668	-25.868		301.783	-41.8059	-46.5006	196.52	416.957	-9.64469
		4.6194	84.3655	33.6145	251.542	205.791	-10.4062	10.5482	192.527	45.8468	235.739	15.4819	148.4	79.2504	68.7301	66.8733		72.6715	-30.7531	-31.977	-37.1198	-5.65317	-37.4595	-21.2108	-40.116	-18.6899	-35.096	-34.2141	-7.56714	-22.0373	47.4023	-27.7945	-26.2381	44.242	-5.40276	46.8669	-40.3595	-16.3986	7.20046	-15.7773	-21.8558	-26.4265		303.087	-39.8544	-48.0118	198.115	400.964	-7.28509
		7.41812	82.6534	38.1343	259.766	209.207	-10.888	9.42086	193.12	47.1334	234.205	17.0926	155.406	75.4604	71.4104	62.1211		77.2555	-31.7746	-33.2347	-31.729	-8.60335	-37.0196	-21.5049	-39.9674	-19.3401	-36.6389	-31.8289	-5.45107	-22.6916	37.784	-28.9452	-25.2588	42.5045	-8.3815	39.1942	-41.6654	-20.5196	7.67954	-15.4299	-22.5377	-27.12		297.521	-42.2221	-47.8292	198.643	385.965	-8.13552
		11.2567	81.3211	41.4408	260.846	217.604	-12.1802	7.62606	188.035	44.5229	232.089	15.8598	163.173	71.8711	72.1559	57.0777		74.0464	-31.6581	-34.0929	-31.5156	-10.7542	-38.4328	-22.1647	-40.5941	-20.5928	-38.235	-30.5945	-2.5541	-22.305	26.2658	-27.0705	-25.0043	43.9212	-10.5119	38.2079	-42.347	-22.997	7.74412	-15.2082	-21.8951	-26.0374		298.225	-44.671	-48.7863	200.088	372.312	-11.0491
		15.5758	78.5188	41.927	261.304	223.616	-13.1766	6.96998	179.725	41.2164	232.088	12.7745	166.487	67.6041	70.1852	57.2745		69.4777	-32.0344	-34.7818	-34.1948	-10.6348	-38.5604	-21.2662	-40.0432	-21.2568	-39.3303	-31.072	-4.90481	-22.0443	18.3718	-27.2452	-25.6341	45.036	-11.7417	34.3137	-43.1	-23.8914	8.61753	-15.3517	-21.7258	-26.6411		302.63	-42.9432	-47.5878	201.809	357.681	-6.91759
		18.8399	79.6718	42.0892	261.419	231.28	-14.5994	5.28589	183.952	39.118	230.767	12.6178	167.611	63.1415	71.4179	54.0886		64.4683	-32.1406	-35.019	-36.9125	-10.0057	-36.991	-19.801	-39.793	-21.2397	-40.0906	-30.4042	-3.70366	-22.1188	13.7773	-27.9038	-23.2213	42.7371	-13.2577	31.753	-43.5281	-22.0774	8.34363	-16.1756	-23.073	-26.5143		315.515	-44.5033	-48.2073	203.145	359.525	-2.35721
		20.0273	76.4221	43.1589	255.787	241.144	-14.6406	4.25996	184.9	31.6406	230.011	10.7779	163.865	62.8143	73.5709	48.4032		62.2662	-32.6641	-34.9587	-37.3139	-6.54838	-35.9941	-20.8902	-41.4472	-21.7941	-39.5802	-30.4183	-4.02842	-21.8302	16.399	-28.3592	-22.0136	39.9885	-14.2745	30.9394	-44.5772	-27.9497	8.35971	-16	-22.795	-27.3832		327.844	-44.9726	-46.6644	203.277	363.756	0.899369
		25.2054	74.7743	42.5321	251.935	251.337	-15.2987	3.00123	180.944	32.5062	229.195	12.9601	158.932	59.1476	76.5225	43.3287		60.1782	-33.5897	-32.9748	-33.8364	-6.91202	-37.9757	-23.3577	-40.7996	-21.101	-35.4371	-30.6676	-6.31789	-21.9398	15.7518	-29.9053	-21.2129	40.1109	-14.2471	28.9677	-45.6289	-30.2784	8.20565	-16.3379	-22.7732	-27.5097		341.425	-40.8045	-47.1446	203.127	370.293	-1.50753
		21.6376	76.4951	42.2142	248.623	261.796	-15.8355	2.08602	181.498	33.838	228.911	13.4928	150.883	56.6537	75.1941	39.1321		57.7273	-34.0958	-29.7317	-24.0602	-3.12104	-38.9943	-22.2047	-40.4482	-18.4777	-31.7666	-31.3624	-8.87429	-22.0325	12.2421	-30.3784	-22.2914	35.391	-14.7665	27.0437	-47.0411	-31.4244	8.34416	-15.9807	-20.6817	-26.9875		352.967	-42.0038	-47.4735	199.84	381.853	-3.79541
		36.5689	74.0362	38.0883	250.065	271.422	-15.8999	-0.00514	177.984	35.4664	226.714	10.9413	142.664	55.6712	82.034	35.5406		54.9901	-34.5031	-29.7615	-29.833	-2.57563	-37.8637	-23.0156	-40.283	-18.9509	-30.675	-32.2259	-9.66935	-21.9374	17.4324	-29.7895	-21.8375	38.1278	-15.3232	26.1804	-46.925	-33.2869	8.40146	-16.6606	-21.6935	-28.1719		352.245	-39.839	-48.7868	199.631	392.021	-3.81227
		49.0536	75.8626	35.0628	253.368	275.478	-16.8405	-0.35042	167.418	32.937	225.655	9.23298	136.938	53.4795	98.7405	33.9416		53.4277	-34.8581	-30.4489	-29.2825	-8.99136	-36.1318	-23.6951	-39.7682	-20.0878	-30.86	-32.486	-5.3083	-22.5087	20.6088	-30.505	-19.9775	35.6114	-16.3627	26.2981	-46.0514	-35.3287	8.3546	-16.7864	-20.1948	-27.0806		339.757	-43.725	-49.2339	200.092	391.562	-10.187
		54.1105	72.56	31.7347	257.931	273.103	-17.574	-1.56568	156.2	33.237	225.203	6.85032	133.036	53.358	109.967	32.3203		54.2647	-35.3262	-31.7636	-27.9376	-14.7379	-37.7522	-24.7146	-39.4929	-21.5969	-30.5259	-32.607	-8.85447	-22.6508	18.4425	-29.1054	-20.2901	34.7779	-17.0682	25.7094	-46.3018	-36.2797	7.6575	-17.3966	-18.9475	-27.1672		330.982	-43.2391	-49.2343	200.249	403.996	-15.5646
		59.1786	71.4284	31.9712	263.255	269.463	-18.8878	-2.41912	155.019	31.8665	223.051	4.86552	131.376	52.3043	129.62	30.9758		58.1637	-35.8742	-32.9262	-38.0233	-15.9935	-38.7518	-24.9716	-39.9687	-22.3057	-30.8053	-32.479	-12.3002	-23.265	19.5864	-27.4047	-21.6712	31.5207	-17.919	26.1254	-47.3813	-36.4293	7.22584	-17.1353	-18.1703	-25.1872		317.851	-38.3776	-49.3503	197.578	397.634	-16.8395
		63.9458	69.7404	37.6493	260.797	273.684	-19.444	-3.37958	151.499	28.0842	223.319	5.65049	128.778	51.6979	145.504	24.8734		56.9001	-36.0086	-34.3734	-34.7309	-15	-38.9584	-25.2085	-40.277	-22.3582	-32.2691	-32.6561	-12.0087	-22.6613	16.6316	-29.9696	-21.4867	28.8559	-17.933	30.0969	-47.5598	-36.3672	7.26841	-17.8524	-17.7719	-24.5094		311.308	-39.6993	-49.324	198.255	406.309	-17.7248
		69.1969	70.4115	41.4264	257.763	274.174	-20.0864	-3.95945	147.113	28.2968	219.362	7.09631	127.206	50.7451	151.461	14.2302		53.6902	-35.7064	-35.9084	-33.6153	-18.306	-39.6259	-25.4064	-40.7968	-21.221	-37.4503	-33.3893	-14.0948	-23.5677	8.68353	-29.088	-18.4369	28.3916	-18.4041	29.9224	-47.9898	-36.753	7.62339	-17.8762	-18.0791	-24.9397		302.538	-41.9195	-49.3105	196.524	409.784	-18.0515
		75.5983	66.1785	39.0951	254.057	272.49	-20.7371	-5.27658	144.618	25.7843	221.054	4.66662	127.197	49.5482	148.377	7.95486		51.8629	-35.3837	-37.2436	-27.2589	-20.9404	-39.4421	-26.0576	-40.1255	-19.8127	-39.1071	-33.3761	-13.8937	-23.4388	7.60091	-27.863	-17.6382	25.6238	-19.3474	42.7389	-48.493	-37.5834	7.20624	-17.7985	-15.404	-24.969		288.616	-44.7424	-47.4527	193.46	403.736	-21.2753
		83.9298	70.2247	34.6618	252.907	272.756	-20.8087	-5.25798	146.703	25.5241	220.572	-0.43452	128.328	47.2579	144.737	2.70062		48.0517	-34.8425	-37.5297	-30.7334	-21.6793	-39.7751	-25.7097	-40.3715	-21.324	-38.9608	-33.2998	-16.4398	-23.4176	11.503	-28.6935	-17.5336	24.3735	-18.8637	46.0309	-49.0396	-37.6635	6.97282	-17.8043	-13.6788	-25.3097		285.731	-44.6029	-46.9435	189.478	393.778	-20.829
		89.2265	71.0518	29.0019	251.724	270.497	-21.5199	-5.35344	142.951	27.0615	216.408	0.681258	132.445	45.7987	143.21	-2.35576		45.326	-33.555	-41.907	-34.2082	-24.0173	-39.7977	-25.829	-40.4666	-22.7472	-38.1058	-33.441	-18.4231	-23.6812	15.6274	-28.8811	-18.4888	21.6842	-19.5491	47.5012	-46.1705	-38.2357	6.98364	-18.3219	-17.1037	-25.605		293.346	-44.1891	-47.4729	185.709	386.002	-23.5492
		96.7619	68.6273	24.2243	250.929	269.763	-22.108	-6.33219	155.387	29.0476	218.375	-0.52188	141.043	43.9259	139.639	-6.14405		43.4232	-33.2291	-39.2947	-34.4137	-26.9513	-40.4317	-24.5514	-39.8825	-22.8962	-36.7629	-34.4976	-19.0866	-23.1183	14.571	-28.509	-18.4797	18.6362	-18.9992	46.2556	-44.8903	-38.3486	6.46204	-18.3552	-16.3101	-25.721		298.88	-42.8056	-47.2056	180.955	376.341	-21.871
		99.2559	66.9397	20.1902	249.254	269.255	-22.3995	-6.43472	164.416	23.7573	217.151	-3.1382	151.286	43.4513	137.746	-8.18675		39.9529	-33.63	-37.5417	-35.2484	-27.0834	-40.8468	-23.8472	-40.7451	-23.336	-35.9596	-35.5096	-18.5117	-24.0036	18.7154	-30.8019	-18.2241	17.7728	-18.7711	39.4493	-43.1687	-38.9299	6.26024	-18.7787	-16.1043	-25.2522		296.464	-46.6902	-46.693	176.386	366.165	-22.5483
		100.458	66.1375	16.7807	246.679	268.138	-22.3111	-6.72962	164.716	19.2914	216.803	-4.56732	161	41.3951	135.829	-10.7195		39.9024	-34.6661	-36.2863	-50.5706	-26.8373	-40.8466	-22.8212	-40.9612	-24.0574	-35.5675	-35.4589	-18.4411	-23.5488	25.4503	-30.2822	-18.0431	19.303	-19.5621	45.4502	-43.7919	-39.1946	6.01448	-19.0764	-15.1139	-25.9004		291.594	-43.2232	-46.5681	170.752	355.443	-26.5668
		103.008	66.9996	18.0209	243.959	266.421	-22.7316	-6.91559	162.214	15.5539	216.526	-4.93613	163.29	38.5094	132.992	-12.2099		40.2937	-35.2471	-35.7043	-51.4865	-26.0476	-39.1367	-23.247	-40.8419	-24.7115	-36.066	-35.5617	-18.1982	-24.1374	28.5633	-30.8179	-18.9569	16.6301	-19.2244	42.8207	-44.5187	-39.5557	6.0599	-18.5084	-14.3061	-25.3131		284.824	-41.5745	-48.0241	167.553	348.292	-22.9957
		106.608	65.5169	26.9061	240.787	265.45	-22.7187	-7.33437	159.256	13.7447	214.645	-6.02834	165.343	37.7763	131.499	-12.9404		41.3127	-34.7117	-34.9462	-51.9512	-27.9292	-34.2556	-23.4339	-40.5502	-26.009	-36.187	-34.8536	-18.1688	-24.0153	28.9622	-31.9026	-19.6497	15.4191	-19.9442	46.8709	-44.6781	-39.1497	5.26248	-18.4954	-14.5636	-25.0088		273.305	-37.1621	-46.9423	162.648	342.07	-24.7259
		109.252	64.3208	38.9166	234.905	263.862	-22.9508	-8.37714	158.386	13.2209	215.359	-3.04689	164.277	36.6766	128.364	-13.6904		41.1432	-34.622	-34.0039	-52.5242	-26.0273	-35.9098	-22.9165	-41.1164	-26.4146	-35.9076	-35.0757	-18.3813	-23.849	29.8696	-33.4507	-19.7981	14.5978	-19.8794	43.5443	-46.1439	-33.6363	4.80808	-18.8058	-14.7259	-25.7948		258.449	-43.7192	-47.8129	160.847	330.709	-25.4936
		117.916	63.6471	45.9237	228.402	262.214	-22.5679	-8.52828	157.816	13.9928	213.406	-2.77516	163.201	37.9075	126.875	-16.2915		41.2228	-34.9299	-31.0134	-50.1373	-25.5384	-36.7967	-21.1696	-41.5837	-27.8969	-35.4151	-35.6237	-15.93	-24.0207	32.145	-32.975	-18.96	15.0171	-20.1431	41.5122	-47.0706	-32.4874	4.92672	-19.0437	-14.7571	-26.919		246.004	-47.9335	-46.7974	158.014	327.46	-27.2015
		121.585	62.3809	50.8183	218.208	260.913	-22.9758	-8.60562	154.17	19.928	213.163	-5.88392	162.498	41.3556	122.507	-18.2497		41.1874	-35.6071	-30.6532	-44.6165	-27.5259	-38.1127	-20.6932	-41.7918	-27.515	-35.3413	-35.5959	-2.53497	-24.0739	38.4223	-33.6056	-20.1299	17.7445	-20.0953	41.7704	-47.7801	-35.004	4.23784	-19.0184	-13.6462	-26.6433		235.636	-40.9478	-46.1767	156.49	319.991	-29.1276
		126.304	63.7095	54.5514	206.989	259.572	-22.9096	-8.79255	147.598	19.1389	212.629	-10.3126	161.781	45.4088	119.033	-14.6668		40.5243	-36.1672	-30.8421	-40.0576	-29.9387	-39.1701	-22.9371	-42.2699	-25.0568	-36.3965	-35.637	-0.30536	-24.8424	41.4541	-33.6149	-18.4519	17.8542	-20.2647	41.442	-47.3415	-36.9473	4.33568	-19.5105	-13.7781	-26.8126		236.46	-45.9627	-47.5906	156.444	317.228	-28.7188
		125.219	63.1141	54.782	197.921	258.52	-23.149	-8.67718	149.97	14.833	211.502	-11.0194	160.024	46.3915	115.171	-13.9926		39.5639	-36.601	-31.9353	-39.441	-32.0206	-38.5206	-21.7024	-42.6166	-25.1015	-37.0218	-36.1265	-1.48609	-24.6805	38.7158	-33.4157	-18.2559	16.1488	-19.9523	41.2093	-47.2424	-38.4264	4.33577	-19.321	-12.4225	-26.8615		243.254	-46.1607	-46.6022	155.76	314.656	-29.9742
		127.103	62.5691	54.6045	195.371	257.788	-23.1784	-8.0572	152.243	10.6805	211.538	-12.2692	160.96	45.8833	112.142	-16.7025		36.9723	-37.2386	-32.5112	-41.883	-32.8482	-39.6037	-22.661	-42.3181	-24.6619	-36.9893	-36.4515	-7.21548	-24.9159	35.1743	-33.3287	-15.7155	16.7258	-21.0077	43.1833	-46.7549	6.14936	4.43225	-19.6904	-11.007	-28.1724		235.651	-43.0142	-45.1278	154.257	307.466	-26.7707
		126.212	61.1691	54.4688	196.99	256.021	-23.774	-7.65607	155.305	9.13381	210.969	-12.2586	159.414	48.9654	108.897	-18.8891		34.2936	-38.1938	-32.8831	-48.1622	-34.5489	-40.4175	-23.9261	-42.8349	-21.776	-37.3667	-36.4171	-12.3084	-24.4004	23.3549	-32.8372	-14.5396	13.2243	-20.615	53.871	-46.8476	91.6166	4.14378	-19.5334	-10.314	-27.7615		224.445	-40.6837	-46.9343	153.764	300.032	-29.5756
		124.988	59.6728	50.6798	206.795	253.78	-22.9488	-7.5805	154.878	8.09698	209.891	-13.9174	159.023	45.8099	102.139	-14.0141		33.6263	-37.5194	-32.8794	-48.1197	-36.5995	-41.3991	-26.4838	-42.4651	-23.572	-36.1752	-36.6743	-17.0209	-24.5852	13.4229	-33.7395	-8.64152	12.6131	-20.0149	42.2491	-47.1352	126.235	4.4857	-18.7715	-10.1908	-27.5756		226.787	-41.7024	-45.5587	152.16	291.368	-30.3238
		123.619	60.8725	52.2133	220.578	251.888	-23.4061	-8.31183	154.808	10.5874	210.679	-15.0727	158.558	45.5058	98.033	-9.86039		35.1889	-36.1567	-33.1636	-43.4713	-37.2521	-41.0074	-27.1121	-42.3514	-23.7783	-36.9064	-37.3	-19.3972	-24.2978	15.2526	-33.4147	-9.43019	10.4565	-19.2573	39.9352	-47.6014	110.658	4.76658	-18.852	-11.6159	-26.7974		240.17	-41.4088	-45.1653	149.258	303.11	-31.0794
		124.83	61.3478	58.362	229.329	248.528	-23.7247	-8.4572	159.68	8.38308	210.192	-17.9344	157.058	45.2563	96.5637	-11.5383		36.3489	-36.6011	-33.0447	-32.0387	-36.9583	-39.3971	-26.6837	-41.951	-24.2343	-36.6382	-38.9351	-17.9325	-24.6131	25.7413	-32.4407	-3.73684	12.2942	-18.7117	47.1522	-46.7039	113.924	5.15235	-19.569	-10.5935	-27.1143		255.601	-44.6208	-43.6636	150.229	304.157	-30.0463
		128.764	60.1012	64.98	231.929	246.425	-23.9191	-8.32451	161.726	9.55748	210.575	-19.2324	155.129	44.913	92.4298	-13.1066		34.5729	-36.6498	-32.547	-34.3815	-37.1474	-38.534	-26.143	-41.6862	-23.6342	-36.9188	-39.4488	-20.206	-24.4813	23.0058	-33.4334	-1.00344	12.8817	-18.7858	37.7363	-47.4865	118.22	5.58862	-20.0375	-1.97986	-25.6462		266.049	-37.7936	-39.4348	152.162	307.82	-30.6161
		127.684	59.1152	67.0707	230.104	245.095	-24.43	-8.90213	161.258	12.3819	208.775	-19.5101	155.219	42.3649	88.306	-12.865		33.4127	-36.2845	-32.3576	-44.1796	-34.7072	-41.3403	-26.8424	-42.1631	-23.2927	-36.2494	-39.5365	-19.9196	-24.8601	17.0589	-35.3762	-5.67808	12.6262	-19.2	33.4784	-47.7714	121.478	6.45356	-19.9816	-2.86706	-25.1567		270.549	-41.4727	-39.9559	155.07	297.974	-31.6989
		129.621	59.4416	70.4525	227.498	241.692	-25.1703	-10.2525	159.653	14.9796	208.218	-21.2268	156.331	42.2573	87.8931	-14.9045		32.3942	-36.4053	-33.0681	-47.4437	-33.4499	-41.9588	-27.506	-41.7849	-17.7525	-36.4738	-39.9938	-14.5041	-24.5548	11.8887	-35.4618	-1.96061	12.8011	-19.9205	38.7538	-47.5872	126.019	6.70027	-20.1989	-5.2358	-23.6987		268.598	-44.3932	-39.1721	156.954	293.852
		129.546	58.5386	71.2741	225.452	239.609	-24.933	-11.4451	155.771	13.3481	208.529	-21.8607	156.887	37.1415	91.5131	-9.4047		32.1326	-37.0061	-32.4354	-48.0564	-31.9495	-41.9332	-29.1825	-41.327	-18.0513	-35.986	-40.2649	-9.19676	-24.5708	3.94655	-36.7098	-2.02553	12.7619	-19.8348	26.1923	-48.1561	129.27	6.46302	-20.0472	-7.1585	-23.9989		265.996	-43.0756	-38.4707	156.347	281.527
		128.034	56.4522	70.8266	224.651	236.636	-25.4808	-11.0913	152.77	11.0198	207.929	-22.7514	155.174	32.8488	96.3553	64.3846		34.3872	-37.53	-31.2451	-48.444	-31.9319	-41.7257	-30.7222	-41.4328	-17.2438	-36.2964	-39.678	-11.5582	-24.5104	7.5456	-36.6336	-2.30271	13.4517	-19.9257	18.7281	-48.9917	129.55	5.45087	-19.9322	-7.48322	-24.652		260.916	-41.7993	-41.3772	154.014	275.681
		125.638	57.3181	67.5909	220.877	233.583	-25.0605	-11.9761	151.725	11.1118	208.417	-22.6576	154.744	31.3486	95.3903	108.954		33.7588	-38.2553	-31.1131	-46.1786	-33.9341	-43.6299	-30.5645	-41.7127	-19.3091	-36.6958	-39.1708	-8.05956	-24.353	9.29077	-35.9672	-3.54289	12.8982	-20.3458	12.485	-49.1078	129.618	4.75921	-19.9831	-8.19804	-25.8076		259.904	-43.0126	-43.3297	149.953	278.872
		124.309	55.9526	66.1593	222.283	230.928	-24.9837	-11.6357	150.671	14.49	207.732	-23.236	153.247	27.3162	99.8842	115.448		30.4973	-38.2311	-30.8375	-44.8355	-32.6801	-41.235	-29.4394	-41.7193	-19.9024	-37.1456	-38.0742	-12.0778	-24.6451	7.47491	-37.4171	-0.21308	9.57587	-20.5875	7.00913	-49.7344	118.41	3.78467	-21.1315	-8.37243	-26.9499		272.897	-44.3475	-39.8384	147.058	301.151
		123.129	56.313	60.5946	224.025	229.504	-26.4431	-11.5122	148.405	19.7379	207.298	-24.0168	153.531	27.2882	96.4721	116.285		31.0549	-38.7627	-31.2121	-44.385	-33.1103	-42.1451	-29.345	-41.8752	-21.1202	-34.456	-38.4369	-14.9397	-24.7442	0.748896	-36.7937	-4.29163	7.67409	-21.1889	8.80686	-50.039	115.199	3.30834	-21.5193	-9.10546	-26.1867		282.616	-44.5483	-41.2058	143.863	312.446
		122.092	56.0587	54.3864	218.704	229.502	-26.6564	-12.6915	146.155	22.129	206.253	-24.2926	153.146	24.034	93.4629	116.067		31.1758	-39.8292	-31.1724	-52.1318	-34.4753	-43.2132	-29.3341	-41.4835	-21.8719	-36.1542	-38.9656	-14.8168	-24.9233	5.52608	-34.2	-6.30814	13.3529	-21.4621	4.38359	-50.0092	109.093	2.81696	-21.9805	-6.70127	-25.1471		290.236	-45.9574	-36.7439	140.521	342.422
		119.759	56.1604	44.4803	216.104	230.001	-26.845	-12.6682	142.775	17.3328	205.506	-24.3852	150.99	23.268	91.0477	115.177		31.1617	-40.5157	-32.497	-53.8745	-36.1637	-45.2812	-28.8732	-41.4318	-22.7037	-37.0833	-39.0347	-14.2296	-24.5325	14.1441	-33.4541	-9.63721	21.2235	-22.5573	-6.14466	-49.4547	101.147	2.46002	-22.0333	-3.49128	-25.435		306.725	-43.2461	-30.4724	135.067	361.773
		121.048	56.4063	33.7142	217.799	229.116	-28.2038	-12.7262	143.473	17.6779	204.215	-24.9198	151.121	20.3874	91.4764	112.859		29.5126	-40.9583	-33.63	-53.9166	-36.7502	-43.2393	-27.6622	-41.3402	-23.0867	-38.1038	-38.9556	-9.04334	-24.9259	17.6061	-34.1096	-13.1008	21.0636	-22.4151	-13.1787	-48.9703	94.1556	2.29356	-22.2683	3.55499	-25.2089		315.343	-41.8761	-31.8619	131.337	377.396
		118.616	56.427	22.8791	218.558	229.113	-28.082	-13.1034	139.07	18.93	202.583	-23.9085	151.118	18.5328	91.5636	111.732		27.7543	-41.9893	-34.1597	-53.8539	-38.9097	-42.01	-26.0914	-40.3407	-23.2459	-39.3645	-44.5257	0.958345	-25.0304	9.20279	-34.788	-13.0311	19.417	-22.1415	-15.2041	-47.6175	83.6994	1.57413	-22.1196	6.37676	-25.0047		315.56	-43.057	-34.7211	129.725	391.768
		114.444	50.6652	14.4087	219.606	227.59	-29.003	-13.5353	130.967	21.5406	199.998	-24.1968	149.962	18.3117	88.4597	109.214		24.7929	-42.208	-34.1795	-54.1268	-42.463	-41.5292	-26.5212	-41.0253	-25.655	-38.9488	-44.0655	-1.14921	-24.3489	4.45641	-34.2888	-13.7661	16.1645	-21.5913	-17.4225	-47.9603	47.6893	1.08989	-22.8771	8.64901	-24.8981		315.736	-45.049	-36.7727	127.087	388.968
		111.323	54.5139	5.48184	221.056	228.482	-29.371	-13.0681	120.829	17.6074	201.01	-26.7845	149.314	16.0687	86.4476	105.832		22.568	-42.9149	-34.6651	-53.9039	-44.0197	-40.8639	-28.2556	-41.132	-26.3559	-39.3294	-42.3167	-2.53709	-24.5914	-1.61382	-35.4715	-14.4824	13.5957	-22.0263	-20.1658	-48.3419	18.109	1.34102	-23.1441	6.0749	-25.2116		312.868	-48.2274	-34.7868	126.45	386.72
		105.865	54.9013	-4.25492	222.995	229.397	-29.7206	-13.2585	102.953	16.0526	202.469	-26.0416	148.668	15.0647	85.0911	97.9092		21.1105	-43.1857	-35.125	-54.3366	-45.1911	-39.1989	-29.491	-40.7422	-26.2721	-37.8564	-41.1234	-1.71045	-24.4768	-6.41151	-34.1938	-13.4357	9.09132	-21.1645	-23.264	-48.3786	1.89342	1.42077	-23.5291	3.78768	-25.2385		310.378	-45.336	-31.3858	124.557	400.184
		107.198	55.8604	-12.5762	223.684	228.694	-29.8935	-13.6804	94.9638	18.6459	201.634	-24.8732	148.639	14.5657	84.1259	90.7925		18.0616	-43.2934	-35.3042	-54.4108	-45.4079	-41.2721	-30.2585	-40.0481	-26.2674	-38.2338	-39.6576	2.13131	-24.3126	-8.75489	-34.0494	-8.66172	8.66127	-21.0138	-23.1941	-48.1407	-5.23068	1.06586	-23.6847	1.79508	-24.468		305.144	-42.3675	-32.3263	121.857	393.214
		109.724	52.071	-19.5511	221.104	231.141	-30.5107	-14.2301	87.3101	15.1425	200.888	-25.8603	147.308	14.9247	81.3107	81.6574		15.5547	-43.7887	-35.4967	-51.3468	-45.2011	-43.5765	-31.4433	-40.1488	-24.5992	-38.9474	-39.4341	1.04768	-24.7393	-6.76512	-34.325	-0.94951	6.13477	-21.6313	-23.6745	-49.3436	-10.3816	1.60478	-23.6679	3.2522	-23.4459		305.158	-48.5411	-32.8439	118.856	396.879
		107.847	50.7268	-25.3445	220.503	232.773	-30.1858	-14.9251	79.5089	12.6472	203.444	-26.9398	146.615	16.2889	81.7643	71.7475		12.8479	-44.6035	-36.5735	-51.0059	-45.9925	-41.8997	-33.6282	-41.2	-24.8712	-39.7038	-39.2178	5.8802	-25.3152	9.49305	-35.7534	-1.47578	7.25128	-21.203	-26.2306	-48.4949	-15.2928	1.92424	-23.9387	1.82128	-23.3659		291.193	-44.1639	-29.4925	111.11	398.612
		108.39	51.8651	-30.2728	219.336	231.485	-30.4104	-15.535	76.5092	11.5756	201.545	-26.4529	146.846	16.9089	77.615	59.5581		9.42686	-44.6931	-37.2241	-51.0013	-45.6516	-39.4688	-33.9434	-41.9042	-26.0572	-39.6908	-38.7395	18.3178	-25.1134	13.3852	-35.5106	-3.83566	1.98035	-21.4692	-26.8431	-48.9774	-17.706	1.64998	-24.0661	1.17654	-23.7688		281.195	-42.728	-31.7577	103.765	386.447
		111.347	55.0916	-33.5447	217.176	232.124	-30.0131	-15.9849	71.4695	10.3221	201.112	-26.5848	146.004	22.7966	77.4365	46.6832		7.00419	-45.4901	-38.2124	-53.108	-45.7616	-39.2518	-34.5456	-41.2664	-26.2545	-38.4858	-38.2631	17.1544	-24.8149	26.973	-34.3271	0.266706	2.00895	-21.7535	-28.3065	-49.5557	-21.1138	1.61807	-24.1733	-1.43162	-24.2515		262.586	-39.8743	-32.5393	100.73	378.271
		108.8	11.1703	-36.6492	216.095	231.734	-29.7285	-18.3705	68.4074	12.2157	201.13	-26.4881	145.436	26.6653	79.9414	35.8818		5.45942	-46.0639	-38.496	-53.4991	-43.6815	-40.0134	-35.438	-41.8391	-26.4268	-37.6948	-37.8291	15.7979	-25.0966	35.9107	-34.3456	3.62149	2.28218	-22.1752	-28.1279	-50.201	-21.4888	1.01097	-23.7978	-2.26263	-23.2273		257.606	-39.1895	-34.7574	97.1536	371.782
		106.09	36.8783	-39.0673	214.469	230.996	-29.7752	-16.1638	64.1945	19.9977	197.802	-27.2768	146.893	30.3239	75.1853	28.1031		4.0203	-46.263	-38.6557	-55.2634	-43.0559	-38.3542	-38.5688	-41.7227	-25.8491	-38.7811	-37.9703	19.7636	-25.1219	44.4445	-31.9728	0.565243	2.14929	-22.1077	-0.3495	-50.1318	-19.9393	0.901716	-23.8012	-2.50739	-24.0504		287.063	-41.203	-36.2265	95.8877	371.692
		108.814	52.5356	-41.0408	212.723	230.095	-30.3073	-16.5046	60.5537	19.6316	198.815	-27.5222	143.818	34.358	70.5172	20.6343		-1.72141	-46.4752	-39.763	-54.0929	-42.1463	-38.8342	-38.1761	-41.7849	-23.3445	-39.2138	-37.9645	34.2843	-24.8161	52.9498	-33.4497	-2.92793	2.91489	-22.6627	24.8616	-50.4143	-9.44877	0.7851	-23.945	-1.27605	-24.7338		315.927	-39.2062	-32.3349	92.2235	364.236
		111.111	36.6142	-42.8613	208.726	229.077	-30.4226	-16.3687	58.2389	15.964	198.729	-28.1576	144.882	36.1963	69.7619	14.519		-11.0956	-46.3934	-40.4591	-47.8375	-41.8391	-39.8154	-37.5614	-41.4449	-24.9175	-39.0349	-38.3424	36.3696	-24.7577	54.298	-33.349	-3.38207	1.42368	-22.9335	47.7954	-51.1496	-5.35883	0.441013	-24.0087	-1.94699	-25.1814		333.31	-38.8038	-34.6821	86.4949	367.922
		111.035	40.3406	-44.3246	205.663	230.45	-29.8856	-17.3657	54.8825	11.2199	197.708	-28.8522	145.744	39.5163	70.8923	11.6877		-17.521	-46.1023	-40.9753	-42.8487	-43.7633	-41.0138	-37.4641	-41.8168	-24.8876	-37.9907	-38.8841	28.7786	-24.401	47.7787	-32.3545	-4.01149	2.5814	-23.208	57.4879	-51.4883	-1.42692	0.617024	-23.78	0.515012	-23.9953		333.901	-40.4978	-33.4696	77.6843	369.878
		109.285	50.9122	-45.6954	200.504	233.96	-29.3392	-16.9431	61.4223	10.2567	197.722	-28.1429	142.012	39.6415	75.307	15.8539		-21.174	-45.934	-45.7344	-43.6276	-44.1661	-38.6251	-35.7002	-41.5137	-25.2542	-38.2149	-38.3147	33.995	-24.6296	47.1339	-32.0193	1.95498	2.43215	-23.5815	72.1014	-50.6465	-6.30337	0.762366	-23.8535	2.4533	-25.9084		333.834	-45.2555	-34.9794	73.7159	376.502
		112.449	49.5247	-46.2785	196.057	212.751	-29.3199	-16.2644	76.6565	10.0448	196.218	-29.8114	142.203	38.3507	68.946	18.6106		-23.8766	-45.9986	-44.6305	-45.848	-45.2421	-37.179	-35.6848	-41.4595	-24.5916	-37.331	-38.1373	29.8234	-24.8032	55.92	-31.3837	1.07159	0.719177	-23.7689	65.871	-50.4667	-19.4313	0.990224	-23.9904	-2.16464	-28.13		331.862	-42.5427	-36.5229	72.2639	379.112
		110.369	51.7139	-46.9017	190.184	194.627	-29.2912	-14.6838	94.3201	8.90394	196.317	-29.9585	140.473	37.6069	67.6865	22.944		-25.062	-45.9705	-43.4026	-45.9942	-45.7869	-35.9942	-35.457	-41.8389	-24.5496	-38.0037	-38.373	32.0382	-24.6944	57.197	-31.8199	-2.19157	0.044093	-23.6568	63.7159	-50.1837	-27.3731	1.13222	-23.3949	-6.34311	-29.3573		329.766	-42.0954	-37.2515	69.6129	380.813
		107.11	51.4277	-46.8535	183.079	183.474	-29.1002	-14.2936	111.438	8.75235	195.577	-30.2938	140.056	37.5752	66.5428	23.2305		-26.2552	-46.2324	-42.8133	-52.8288	-47.7608	-38.442	-34.9386	-41.8784	-24.7355	-38.5404	-37.9984	35.1957	-24.6732	62.6383	-32.3235	-4.01443	-0.96268	-23.7235	76.0207	-49.9554	-30.0603	0.220442	-23.3223	-7.61275	-27.9879		330.183	-40.3	-33.2687	64.4531	375.058
		103.677	50.7221	-47.0649	175.543	179.212	-29.0406	-14.2713	118.823	7.6047	196.31	-30.2032	142.793	36.4126	67.9719	16.1068		-29.3934	-45.2273	-42.9931	-56.4669	-47.7588	-39.8257	-34.5421	-41.9058	-15.0827	-38.7053	-37.9789	33.5639	-24.5126	61.2999	-32.2863	-3.51164	2.02103	-23.5494	58.0968	-50.1795	-30.8789	0.333197	-23.1671	-7.7374	-27.9639		328.937	-43.4963	-33.5067	62.0937	366.181
		98.4082	49.3986	-47.4792	169.259	168.422	-29.4184	-14.3327	130.432	10.0344	194.782	-30.2185	139.875	39.5117	61.6129	18.2515		-23.4612	-43.9898	-43.1819	-44.0946	-48.1682	-40.6134	-33.1173	-40.1976	-14.58	-38.6462	-37.6336	26.8031	-24.587	55.0212	-30.733	-5.17987	1.28928	-23.8109	56.0161	-49.9316	-32.9316	0.278992	-23.4328	-7.75905	-25.9815		324.125	-44.0711	-30.5083	60.719	353.392
		99.8547	50.4842	-47.1964	167.819	179.581	-29.6099	-14.3138	139.267	12.4773	195.148	-30.1068	139.81	37.5212	62.295	23.2609		-13.1935	-44.1135	-42.2039	-46.105	-47.9356	-41.6048	-33.9182	-39.5248	-14.5013	-39.3539	-35.4115	23.7795	-24.3181	52.9259	-29.1068	-8.40736	-0.41732	-23.9969	52.1209	-49.3209	-34.0581	0.642926	-23.5946	-7.16788	-26.0816		320.402	-46.5569	-31.9332	55.932	340.211
		99.7905	49.4573	-47.8101	166.23	184.745	-30.3154	-14.864	145.669	21.828	192.52	-31.465	138.634	36.444	62.6749	23.0193		-13.8925	-43.492	-41.4201	-51.6829	-49.7754	-40.9271	-35.1181	-39.4897	-23.2223	-39.4274	-34.4732	22.3311	-24.2409	49.8506	-29.6458	-6.64563	-1.0787	-23.7801	41.8345	-48.731	-36.1866	1.12966	-23.5413	-7.23402	-24.3093		318.216	-44.2009	-36.3418	54.3836	332.042
		99.2674	48.5562	-47.1608	168.544	193.672	-30.4296	-15.8793	155.636	24.8305	192.718	-30.7195	139.118	35.3743	61.2336	18.4454		-17.1327	-43.5102	-41.1584	-60.401	-49.6473	-39.7198	-34.9962	-38.927	-25.923	-40.3859	-33.3551	23.0907	-24.1115	45.657	-30.658	-8.82409	-4.29201	-24.2378	47.9458	-48.8611	-37.9037	1.56656	-23.4303	-9.83286	-22.873		313.226	-46.4089	-36.3185	50.1163	327.702
		107.005	49.8338	-46.7716	167.728	194.353	-30.3585	-16.0209	160.15	28.0705	193.324	-31.3788	138.576	38.2719	61.2352	12.8048		-16.3934	-42.3334	-40.406	-61.0368	-48.1235	-37.4185	-34.7308	-38.7624	-26.9305	-40.6587	-32.5045	17.254	-23.8083	41.04	-31.6067	-10.3036	-5.93212	-23.3957	45.4429	-48.9574	-38.021	1.68881	-23.646	-10.091	-23.5975		304.198	-44.3	-28.8857	52.5364	324.281
		109.311	49.2875	-43.6234	179.634	178.357	-30.6501	-16.3031	162.321	26.2982	192.305	-32.0532	136.875	36.0933	61.0687	7.7122		-12.8047	-42.4737	-40.3614	-62.2777	-49.4673	-39.0876	-34.813	-38.1735	-26.9645	-41.8559	-31.1592	12.0195	-23.7666	39.1039	-32.5339	-11.6819	-5.33525	-23.5384	45.3036	-48.7223	-15.7465	2.88655	-23.1497	-13.3072	-22.2072		293.313	-47.1216	-23.4582	56.4916	314.153
		110.337	49.8967	-43.9373	187.801	192.585	-31.2071	-16.8178	165.068	22.8134	192.417	-32.3933	137.941	32.2436	59.9503	1.9213		-13.2907	-42.9669	-39.9639	-61.0929	-45.5378	-38.7335	-34.8415	-38.7605	-27.3574	-43.3697	-31.4007	8.45566	-24.3532	38.6108	-33.1494	-12.6678	-8.73175	-24.0376	40.1861	-49.6668	0.03975	2.38539	-22.9718	-13.6987	-23.3172		278.69	-44.3507	-23.4894	59.1508	302.057
		109.125	48.2316	-44.9594	183.706	206.686	-30.7589	-16.9882	172.016	21.712	191.986	-32.8218	138.27	26.7392	60.6839	-3.62439		-15.9912	-42.8092	-39.7233	-57.7228	-44.4898	-38.9344	-34.8479	-38.638	-28.0829	-44.9656	-32.1216	5.42008	-24.4687	37.9282	-34.3671	-12.5036	-7.86365	-23.5672	37.4133	-49.4686	7.47107	2.39298	-23.2535	-14.4932	-22.0385		268.537	-43.6171	-24.9705	62.5986	291.355
		108.754	45.9612	-45.2653	178.77	215.716	-30.8495	-17.6711	172.74	18.2474	190.448	-32.8739	136.037	22.8113	58.1846	-7.55291		-17.4194	-42.7734	-37.9421	-55.4465	-45.7905	-38.4222	-35.6201	-39.519	-28.1039	-43.8329	-31.3644	4.30768	-24.7403	37.2287	-35.1999	-4.68594	-8.57788	-23.9368	34.4233	-49.2678	-0.665977	2.81957	-23.5201	-13.4927	-23.2153		262.019	-41.7769	-27.3654	67.4074	285.158
		106.382	49.4344	-44.4125	175.399	221.661	-31.0488	-16.6898	178.268	14.925	190.565	-33.0387	136.53	20.1635	57.7063	-8.30388		-19.1527	-40.9085	-38.0298	-59.1676	-47.8334	-40.1801	-35.0514	-39.8907	-28.3952	-42.256	-29.7845	4.0198	-24.787	39.5548	-36.3795	-3.7148	-7.25301	-23.573	45.39	-49.3004	-2.97247	3.28006	-23.007	-9.43316	-24.8685		254.18	-40.8957	-32.2821	69.3517	288.871
		104.993	48.9971	-22.1604	172.456	226.834	-31.2623	-17.0859	176.946	14.1471	189.726	-32.3062	136.662	20.1708	56.2125	-10.7769		-19.6628	-41.3046	-35.5581	-58.6355	-48.1556	-40.9695	-35.4188	-40.3427	-26.3174	-39.7166	-29.829	5.68518	-25.0292	44.179	-32.9166	-7.82594	-9.20548	-23.3309	29.9929	-49.9586	1.95683	3.60967	-23.1183	-7.43243	-23.2397		245.719	-43.2017	-28.1811	72.8985	296.004
		97.6351	47.3614	0.115706	171.868	231.829	-31.0194	-17.4941	175.167	11.1477	189.718	-30.9522	135.616	15.0492	55.6086	-11.9886		2.4901	-42.3134	-35.4197	-61.3021	-47.5562	-40.1319	-36.2886	-40.7412	-25.6575	-39.2259	-29.8007	7.68075	-24.8609	44.7983	-30.228	-11.3929	-11.8429	-24.0184	27.9695	-50.556	3.24697	2.48788	-22.4169	-9.09878	-24.6393		244.054	-43.4863	-22.272	72.2057	301.131
		97.4214	46.4716	11.855	170.4	235.165	-30.6457	-17.9594	163.84	8.46626	189.926	-32.832	135.425	10.7028	54.315	-12.7971		31.8219	-42.2109	-35.6656	-60.6821	-47.7858	-41.5811	-35.6179	-40.5582	-25.9678	-38.5932	-34.5436	9.84988	-24.937	42.2025	-27.1806	-10.0395	-10.2481	-23.6972	29.2649	-50.5646	15.5103	2.70815	-22.4554	-11.1911	-24.5235		260.427	-39.9929	-18.9024	73.7257	304.697
		97.6101	48.4586	21.3258	168.815	237.368	-30.7535	-17.8519	161.503	5.65573	189.772	-32.8024	134.5	8.34564	53.5009	-15.3926		50.9926	-42.5765	-36.4861	-60.5355	-49.039	-43.4961	-36.6425	-40.1345	-25.7598	-38.0027	-35.627	6.27433	-25.3571	43.6056	-27.1397	-12.9243	-9.22014	-23.5275	25.393	-51.3044	35.9815	1.96953	-21.9632	-13.6064	-25.0205		270.286	-44.4563	-18.7282	73.2716	302.505
		98.6174	47.0419	24.2911	165.986	239.656	-31.3315	-17.833	160.317	4.04239	187.885	-32.203	135.219	4.49937	53.9996	-16.7054		57.7914	-41.2489	-36.618	-59.1866	-49.6318	-43.9536	-36.4973	-40.49	-25.532	-38.5969	-34.08	17.6392	-25.4285	42.9074	-28.4665	-12.2429	-10.9859	-23.5589	26.8931	-51.3349	60.4594	1.69636	-21.5139	-14.8776	-24.6867		254.174	-41.2064	-15.8592	72.8447	304.695
		100.077	43.6656	26.3773	161.057	239.501	-31.7578	-18.4507	160.06	6.75107	188.571	-32.6668	134.319	2.77779	51.973	-18.5202		61.3301	-41.7255	-36.1863	-57.8649	-50.1598	-42.0966	-36.562	-40.7234	-25.0002	-38.9665	-33.3517	19.1633	-25.7049	42.9132	-27.4708	-9.52299	-10.3917	-23.5282	24.9049	-51.8756	51.6014	1.57671	-21.0648	-15.9478	-23.7567		239.8	-44.55	-24.9663	71.2034	307.574
		104.461	46.2115	26.4019	157.341	239.725	-31.5743	-18.1454	158.113	7.13591	188.15	-33.6547	134.595	2.22213	53.8037	-11.356		57.7878	-42.7246	-36.306	-57.1733	-51.072	-41.8254	-35.9029	-41.2267	-26.7619	-39.1126	-32.5214	14.6127	-25.7391	41.6549	-27.5372	-8.73998	-10.7236	-22.7192	21.2871	-51.9665	62.1131	1.34944	-21.0741	-16.8239	-21.7224		223.199	-38.5502	-27.2059	68.8398	307.238
		107.73	46.3416	18.1036	161.337	239.768	-31.4648	-18.6461	158.554	5.52383	187.939	-33.7131	132.985	-0.52525	50.8943	-12.1432		54.9819	-42.7971	-36.3638	-59.2224	-52.5143	-40.62	-36.4849	-40.8437	-27.9178	-41.0302	-33.3797	21.3932	-26.3913	43.4011	-27.418	-6.97559	-11.7859	-22.6194	20.1448	-51.8939	63.7382	1.38627	-21.3797	-13.7503	-20.1991		207.057	-41.7435	-33.1828	68.8084	301.03
		111.881	47.0732	18.9483	163.596	238.593	-31.7755	-18.6885	155.993	4.9124	188.252	-33.8344	127.986	-2.54554	52.4228	-13.5484		50.3387	-42.2736	-33.144	-59.9114	-52.8655	-38.9251	-36.9784	-40.6453	-27.3565	-42.1101	-34.0491	17.6429	-25.8743	42.0376	-26.8154	-2.65439	-11.0566	-22.5451	16.9482	-51.237	56.5797	0.511537	-21.6147	-14.5036	-18.9044		193.237	-46.0119	-29.9994	68.3719	304.337
		113.244	48.1364	18.1127	169.988	238.052	-31.8828	-19.0176	154.466	6.50377	187.728	-32.9356	132.775	-3.20182	50.4541	-15.727		44.0384	-42.8063	-28.9179	-61.9693	-53.0671	-40.3595	-36.2282	-40.8316	-27.1902	-42.9072	-33.6875	11.3404	-26.199	36.2519	-28.2307	3.51683	-10.0008	-22.7529	14.6367	-50.9028	37.4239	1.56934	-21.8723	-16.0283	-19.7711		178.963	-43.191	-27.9769	67.2732	316.042
		111.46	47.3458	17.2752	184.244	238.12	-32.2278	-19.0763	151.84	6.39597	187.551	-33.9361	134.038	-3.87143	52.6278	-18.1855		39.3604	-42.7976	-28.4765	-63.4297	-54.0241	-41.4601	-35.4678	-41.3171	-27.4489	-42.8443	-33.4327	8.47894	-26.4022	30.844	-28.1522	4.05243	-12.2551	-23.2224	12.1085	-51.4921	15.5304	1.38239	-21.3485	-16.6336	-19.7523		162.273	-43.8126	-29.378	68.3592	323.087
		111.007	46.4426	16.398	203.433	238.693	-32.5121	-19.1511	145.882	7.51991	186.443	-33.0096	133.004	-3.81482	51.2684	-18.1057		35.9319	-42.7233	-28.3703	-63.9875	-54.6151	-41.7018	-36.5402	-41.7332	-28.964	-43.0046	-32.5911	3.13829	-26.2738	21.7437	-27.983	7.16323	-13.9554	-22.9334	9.84788	-52.3456	-0.162705	1.36271	-21.7819	-16.531	-19.4587		153.446	-40.429	-32.2317	65.668	328.606
		110.67	44.6573	16.5186	213.559	241.22	-32.692	-19.3428	141.358	15.4643	186.897	-33.4264	135.891	-3.20057	49.4486	-19.4544		30.1342	-42.21	-29.1244	-62.6571	-53.3693	-42.488	-37.4758	-39.7703	-29.7498	-43.3254	-32.6274	1.11062	-26.699	15.0742	-26.579	4.36811	-13.397	-23.2382	8.19232	-52.6912	-11.3843	1.24371	-22.3316	-17.2405	-20.8002		153.511	-38.0237	-28.54	64.3634	335.645
		111.7	45.9658	14.6168	216.373	240.008	-33.075	-19.837	138.319	14.8438	186.654	-33.8944	132.401	-2.54392	48.4234	-11.1131		26.7938	-42.6567	-29.3385	-59.8529	-53.4949	-43.1371	-38.7814	-37.8931	-29.6917	-44.1132	-32.4999	-1.5752	-26.3482	9.89406	-27.3128	3.30625	-14.8438	-23.7599	9.16804	-52.8945	-1.00449	0.434797	-22.5174	-17.7156	-20.8336		164.766	-40.8371	-29.1135	62.6723	342.366
		109.24	46.8593	12.8271	214.683	240.291	-33.2911	-20.2441	135.533	18.2074	186.113	-33.2394	131.968	-2.80757	47.4095	36.9253		22.7333	-42.9509	-30.2339	-61.2461	-53.8244	-43.1084	-39.5708	-35.8454	-25.7865	-42.6267	-33.0476	2.49337	-26.6385	5.63222	-29.7615	3.41972	-14.7586	-23.9514	5.43227	-53.0972	1.54484	-0.150245	-23.0361	-17.7245	-20.7831		189.576	-40.3424	-29.4893	61.1252	350.386
		105.225	46.9751	9.6139	213.768	240.06	-33.4024	-20.189	130.421	17.9994	186.852	-34.5313	132.11	-3.0915	49.4424	80.5577		17.9289	-42.3358	-31.2586	-61.616	-53.9829	-40.9006	-40.0266	-32.8126	-19.7606	-41.9497	-32.7648	2.95281	-27.0984	3.91382	-30.8349	-2.51339	-16.039	-24.5636	4.78254	-53.1598	-0.29017	-0.239818	-22.9752	-14.1772	-21.9795		219.679	-40.9122	-33.532	60.6494	358.598
		104.561	48.0242	7.15281	211.323	238.61	-33.3268	-21.0296	122.649	21.0662	187.46	-32.8016	132.444	-4.19882	46.4839	86.4962		13.8472	-41.8221	-32.6268	-62.2663	-52.8931	-40.5739	-40.5223	-33.1686	-20.8021	-42.7185	-33.7003	3.20781	-26.7354	1.63125	-32.4748	-4.72681	-14.6518	-24.336	1.513	-53.3446	3.75092	-0.917932	-23.0238	-15.6679	-23.432		224.858	-46.6317	-33.0337	58.4329	361.096
		107.874	46.3061	6.96865	212.52	239.996	-33.1622	-20.8249	114.845	21.3249	186.589	-32.5488	131.983	-4.97301	45.8088	86.8985		9.45027	-41.8483	-32.1835	-62.5196	-51.6496	-41.5252	-40.3822	-33.5563	-20.3981	-42.7806	-33.664	3.55285	-26.4211	-0.74367	-33.1315	-2.61099	-11.8411	-24.3723	2.07827	-53.5286	14.4707	-1.4537	-23.4929	-16.7323	-23.2566		216.384	-45.8431	-31.4377	54.0292	364.822
		108.404	44.7598	3.92665	210.144	239.517	-33.3794	-20.6702	105.325	26.1556	186.333	-33.1243	129.575	-7.16582	45.2642	86.7437		3.13582	-42.2748	-30.9021	-62.2132	-52.1229	-41.1406	-41.1455	-33.9696	-21.2653	-43.6863	-34.2524	7.12027	-26.3244	-2.36247	-32.9113	0.217254	-11.3099	-24.6387	3.69788	-53.6248	16.6805	-1.25264	-23.4583	-16.4868	-23.5376		204.616	-43.3944	-34.2569	50.5784	361.521
		113.461	47.2929	2.54153	208.176	239.259	-32.7017	-20.8793	98.2719	24.9845	186.217	-30.6243	130.688	-8.23444	43.0833	84.0367		-4.68015	-41.7856	-30.8967	-62.5766	-52.1209	-40.9736	-41.9245	-34.5975	-23.3977	-43.5256	-33.47	16.9283	-26.6611	-4.02778	-33.2757	-4.73526	-14.0178	-24.9737	3.69168	-53.391	19.6635	-1.79479	-23.5928	-14.2746	-24.4456		208.749	-44.249	-33.2363	47.1329	362.682
		111.866	46.699	0.118477	209.049	238.836	-32.6803	-21.2164	96.5635	24.4084	185.673	-26.5997	130.976	-10.7968	44.0546	78.93		-12.2391	-40.7899	-30.0018	-62.2421	-53.1325	-39.9508	-42.3047	-35.5031	-24.6738	-43.3754	-32.4889	20.1343	-26.6341	-5.00532	-32.6046	-6.87662	-13.8076	-24.3945	11.0803	-53.3443	20.523	-1.87591	-23.4449	-12.8001	-25.9084		195.885	-35.8619	-32.1049	44.7239	365.908
		112.38	46.8893	-2.30442	208.885	237.396	-32.8337	-21.0986	91.3826	19.9975	185.78	-24.0316	130.309	-9.36727	43.4693	73.524		-17.5436	-40.3359	-29.4775	-59.1955	-53.0312	-40.7068	-42.6421	-36.2604	-26.3199	-41.5849	-31.9074	20.1716	-26.4671	-6.88456	-33.0518	-8.44947	-14.8715	-24.1909	13.9023	-53.334	16.278	-2.53689	-24.0518	-12.8857	-25.0571		175.367	-42.366	-32.4819	44.3491	361.44
		112.418	45.7576	-3.74424	207.684	236.489	-33.1582	-21.2111	84.0731	22.1592	185.726	-24.5711	127.951	-8.64954	43.4208	68.5117		-20.3918	-40.2716	-29.3141	-56.1309	-51.6335	-40.5014	-43.0872	-35.5725	-27.051	-42.3044	-30.5675	16.3614	-26.4973	-6.22719	-34.1265	-9.871	-15.4271	-24.5606	17.4743	-53.8113	8.20517	-2.7451	-24.6307	-14.743	-23.8794		170.557	-44.1161	-34.3877	45.0292	366.68
		110.093	45.8498	-4.94968	207.095	236.465	-33.0552	-21.1957	78.6362	23.3302	185.633	-24.0287	127.492	-8.83262	41.5067	66.0272		-22.0296	-38.926	-30.0574	-57.721	-50.2394	-40.556	-44.0627	-35.0482	-27.1893	-42.7605	-30.5028	14.5508	-26.4148	-7.22175	-32.5469	-10.705	-16.2228	-24.5494	32.74	-53.8052	4.18428	-3.05037	-25.1444	-18.4228	-23.1549		171.805	-45.7116	-34.5704	43.8533	361.306
		116.176	48.0305	-5.78119	207.179	238.623	-32.9653	-20.671	75.0206	19.2	184.784	-25.2109	129.257	-7.95926	40.9553	60.2407		-23.2088	-38.5666	-30.9911	-57.1171	-49.1933	-39.1366	-44.941	-36.135	-27.9548	-43.6486	-30.9884	13.0856	-25.984	-3.20929	-33.1548	-12.3866	-15.3434	-24.1966	19.8257	-54.3268	4.43609	-3.04267	-23.5461	-19.1198	-23.5291		196.49	-46.7106	-37.0454	41.1724	355.588
		112.265	48.5984	-7.72595	205.982	240.234	-32.9551	-21.0399	73.6001	18.9629	184.327	-26.825	127.761	-8.81935	39.7389	55.9731		-23.9448	-39.0557	-30.9608	-57.6341	-51.4589	-41.1475	-45.6797	-35.3088	-28.6507	-44.2842	-31.1691	8.2175	-26.5084	-4.22388	-32.2737	-12.19	-16.6	-24.5427	13.2335	-53.806	16.4191	-3.09093	-24.6874	-18.7613	-24.5185		227.14	-45.4663	-38.7053	37.6025	358.173
		108.786	47.2133	-10.0018	205.746	239.75	-33.2206	-21.3188	74.4185	14.0737	184.352	-28.2551	128.825	-10.271	40.4811	51.9611		-23.1492	-38.691	-31.7482	-58.267	-53.2385	-41.2713	-45.0843	-33.8485	-28.3751	-45.2542	-30.717	4.47471	-26.751	-5.64337	-29.8926	-14.496	-17.0282	-24.0278	6.21577	-54.1161	26.2216	-2.43306	-24.9302	-19.062	-26.1544		253.49	-45.9194	-36.924	34.7002	354.976
		111.41	47.2936	-12.9018	206.056	237.461	-33.0888	-21.1477	70.1984	8.98343	183.493	-28.933	129.504	-11.2327	38.2884	43.8375		-22.1935	-38.5746	-32.4543	-64.3049	-52.2619	-39.1994	-45.3311	-33.6396	-28.9552	-45.5005	-30.6803	1.51422	-27.0424	-7.39813	-28.6076	-17.1476	-17.4687	-24.2636	-0.83695	-54.5665	15.2918	-2.0771	-24.1907	-20.0559	-26.2752		270.547	-42.9255	-37.3616	32.2147	352.889
		111.025	45.2693	-17.8807	204.691	237.282	-33.5318	-21.2994	69.8143	7.58151	178.634	-30.1016	126.935	-13.3269	39.1045	34.0383		-21.7616	-38.811	-32.4619	-65.6457	-51.718	-38.3288	-44.9344	-32.7134	-29.3304	-44.2356	-30.7876	1.08926	-27.0805	-10.0456	-26.5451	-19.9617	-16.0915	-24.5523	-6.22332	-54.1434	13.5652	-2.8187	-23.4668	-20.92	-26.4676		292.898	-43.6205	-39.2414	29.0802	354.405
		112.584	47.0999	-22.8589	203.927	236.263	-33.4814	-21.2305	69.518	7.59314	180.403	-31.9734	126.965	-13.5797	37.1733	25.9444		-19.7243	-39.7655	-33.0065	-65.9431	-53.4493	-37.3441	-44.6646	-32.5362	-29.5854	-42.5766	-29.7823	-1.25182	-27.1869	-10.091	-26.7604	-19.4783	-16.7551	-24.4951	-9.52527	-52.8108	35.2304	-2.61695	-22.8317	-20.1912	-26.1345		301.365	-46.5509	-44.1852	26.8861	350.9
		109.933	47.5811	-27.3729	204.533	234.797	-33.4758	-20.8697	68.4198	5.8393	180.744	-32.1359	127.707	-15.0037	36.6952	18.495		-18.9178	-38.8023	-32.6777	-66.713	-54.6357	-38.3852	-44.7163	-33.0532	-30.084	-43.6401	-29.6539	-2.77233	-27.3611	-10.6269	-29.6386	-18.5285	-15.9911	-24.6447	-13.0949	-51.5297	30.9574	-3.01217	-22.492	-19.508	-26.5918		309.741	-42.2886	-41.1215	24.9265	351.635
		108.263	46.6589	-31.8603	203.265	235.384	-33.8076	-20.4352	71.7866	5.13663	180.653	-31.9911	125.746	-8.04269	36.2127	13.7826		-19.9128	-38.8481	-32.564	-67.4579	-53.9754	-37.4779	-44.9857	-31.5089	-31.0029	-43.4835	-30.0611	-5.86478	-26.8552	-12.8626	-31.2477	-16.5796	-17.5545	-24.8627	-8.8821	-51.7087	14.6704	-2.59779	-21.6904	-19.0441	-25.6887		315.722	-45.4952	-41.8567	22.1447	344.135
		109.531	47.4908	-34.7272	203.633	233.926	-33.9629	-20.8167	80.5317	4.28592	179.194	-32.1669	127.709	-14.6408	34.2428	7.21978		-20.9442	-39.5674	-32.8627	-67.6619	-54.0293	-37.369	-45.0742	-32.5166	-30.8114	-42.1986	-29.7883	-8.9717	-26.9682	-15.1312	-32.1645	-13.0317	-16.466	-24.4304	-17.7452	-51.5118	17.8125	-2.98378	-21.1772	-18.1653	-26.8545		316.265	-43.6614	-41.6532	19.9258	346.686
		109.128	47.5744	-36.8787	203.067	233.982	-34.2212	-20.6807	90.7129	4.69114	179.443	-31.7676	128.314	-13.2773	34.5007	2.92047		-19.9675	-40.6346	-32.1064	-67.6382	-53.8771	-36.9443	-44.5196	-33.3353	-31.604	-41.4954	-29.3503	-8.96824	-26.9614	-12.022	-32.4455	-13.5509	-15.5807	-24.4142	-20.7435	-52.3495	28.5134	-3.1295	-21.466	-16.8115	-28.2306		313.733	-43.8354	-42.9555	17.6008	347.153
		108.293	47.4229	-37.6045	203.107	230.339	-33.9121	-20.7481	97.7166	6.6077	177.763	-32.0252	126.495	-17.4504	34.6638	-0.97932		-19.481	-41.1036	-31.7481	-67.7595	-54.1898	-34.7812	-43.2737	-34.1508	-31.8779	-41.9313	-34.0245	-6.31389	-26.5167	-1.97458	-33.909	-13.1282	-16.5841	-25.2771	-23.244	-52.8216	19.5526	-3.37703	-22.0708	-19.1135	-27.7247		313.462	-44.6535	-44.1835	15.1071	341.429
		106.467	47.9597	-36.7671	201.52	231.044	-33.7524	-20.6025	109.175	2.66114	177.815	-32.1398	124.976	-18.0264	31.9929	-4.69222		-18.5643	-41.7727	-32.6468	-67.8109	-53.8647	-33.3228	-42.1394	-35.2582	-32.1101	-42.5876	-34.2698	-0.95079	-26.9255	10.9651	-33.7094	-14.7019	-16.6907	-24.9326	-24.4812	-53.1529	14.3793	-4.2561	-22.7614	-20.6715	-27.6603		312.959	-39.7729	-39.3639	14.7526	340.124
		107.612	48.7919	-37.4216	202.721	228.335	-33.6251	-20.216	120.177	0.867789	177.421	-32.9368	126.519	-19.3261	32.2702	-6.82973		-18.2394	-41.7529	-31.7331	-67.637	-54.4601	-33.8556	-42.1339	-35.7586	-32.3592	-42.756	-30.3195	6.41329	-27.054	12.2468	-33.6015	-15.8907	-16.4167	-25.6969	-25.8601	-53.4768	9.40785	-4.89564	-23.28	-21.6885	-28.793		309.004	-35.5059	-41.6026	12.7193	340.98
		108.528	47.8385	-38.4802	195.87	228.409	-33.5673	-20.5725	128.048	0.649175	176.567	-33.0837	126.095	-19.2905	33.1787	-8.22473		-19.4623	-41.0612	-31.2633	-67.399	-43.4995	-35.1367	-41.3497	-35.5507	-33.1122	-43.1411	-29.6909	5.56108	-27.032	10.866	-34.138	-15.2355	-16.5935	-25.8552	-27.2913	-53.4267	-6.45526	-4.50679	-23.1872	-22.6394	-27.9175		311.953	-44.3545	-41.9647	11.1404	337.947
		105.468	48.1576	-38.3754	195.918	227.919	-33.2834	-20.9213	138.059	6.41468	176.814	-33.6762	126.273	-20.3212	29.6827	-9.20006		-20.1232	-39.4836	-30.3129	-67.5416	-24.3241	-33.5585	-42.3478	-35.5463	-34.2058	-41.8172	-29.8935	13.5585	-27.0826	14.644	-34.8742	-15.5308	-16.8416	-25.9546	-28.5734	-53.0867	-16.9878	-4.85457	-23.9638	-20.9342	-27.5989		310.5	-40.27	-43.5234	11.8429	338.922
		107.413	47.0191	-38.5098	196.579	226.26	-32.6892	-20.97	142.301	7.33242	175.918	-33.5743	125.379	-18.2018	30.2983	-8.88808		-20.2366	-38.8438	-28.6358	-67.7121	-18.1772	-34.4662	-42.7022	-35.3706	-35.0863	-42.0067	-31.0605	11.3924	-27.292	21.0595	-35.4195	-11.8136	-18.0448	-25.9202	-29.8205	-53.3259	-22.836	-4.99159	-23.8136	-17.3285	-26.4289		308.187	-41.1927	-40.7142	11.6941	337.605
		107.058	48.8141	-37.6453	197.674	226.782	-32.1977	-20.8705	149.581	4.1038	175.068	-33.3928	124.632	-17.8343	31.0763	-9.53746		-21.7923	-40.4382	-28.4034	-67.4749	-17.9065	-36.4412	-42.301	-36.1529	-35.691	-40.8304	-31.7769	6.8579	-27.5849	23.9263	-35.6722	-9.72032	-18.3405	-25.8335	-31.7264	-53.3818	-25.9468	-4.53691	-23.3172	-14.2942	-26.407		309.223	-46.7937	-41.484	11.645	337.737
		105.573	49.262	-35.8312	198.506	225.622	-32.2616	-21.3496	156.647	-1.42437	174.382	-33.57	124.102	-17.6486	28.6608	20.296		-22.4653	-41.2267	-29.2763	-67.388	-25.3724	-35.6466	-42.2481	-36.9726	-35.0113	-40.1065	-32.4343	14.2853	-27.7928	23.6351	-35.2258	-11.8686	-18.7633	-25.9281	-27.663	-53.9568	-28.8012	-4.92071	-23.4615	-13.2224	-27.1511		305.941	-41.6177	-37.9263	12.0226	338.507
		102.477	48.3221	-33.6401	197.641	224.417	-32.0195	-20.8746	157.619	-4.01123	175.615	-34.3175	123.837	-16.8745	28.5475	55.8685		-23.3714	-41.1199	-29.6728	-68.3975	-30.0901	-34.2736	-42.0199	-37.9216	-35.6194	-39.771	-32.8011	12.6037	-27.1925	25.2543	-34.9818	-8.55963	-18.3545	-25.856	-33.1322	-53.491	-31.0007	-5.52729	-23.7413	-13.2835	-28.2448		304.584	-43.3988	-38.6022	12.3136	343.62
		99.8559	47.8043	-33.0421	199.307	223.55	-31.6809	-21.3489	160.67	-3.57284	176.18	-34.1509	124.505	-16.8614	27.2497	39.9182		-24.4495	-41.6618	-30.4854	-68.9259	-33.7313	-35.1305	-42.4644	-38.9908	-36.3878	-39.3728	-33.6353	7.3857	-27.5105	22.9889	-34.6164	-2.20322	-18.2552	-25.7921	-22.7284	-53.6818	-33.1349	-5.60822	-23.7002	-13.8171	-27.7605		303.384	-46.3349	-37.6807	14.4567	346.001
		97.3273	48.0487	-33.7239	198.065	222.359	-31.845	-20.8116	162.708	1.07576	172.751	-33.3191	124.501	-17.6462	26.3388	26.2521		-24.6678	-42.2136	-31.4854	-68.6882	-36.0252	-37.668	-42.6974	-38.9757	-36.1546	-39.3811	-32.8702	1.86514	-27.8027	20.7835	-34.7464	-1.6618	-18.8175	-25.8425	-4.45219	-53.8639	-34.1543	-6.02194	-23.3927	-14.1753	-27.9559		304.804	-39.8119	-33.9903	15.095	343.03
		93.4704	49.0988	-31.1587	197.434	221.743	-31.9665	-20.7821	162.804	-1.61995	174.996	-33.7159	124.699	-18.3693	25.5797	17.8565		-27.1921	-42.6562	-31.6295	-67.7785	-37.8496	-39.3955	-42.5861	-36.8333	-36.0622	-39.2765	-31.2355	-1.77085	-27.3779	23.3106	-35.0228	0.49473	-15.6826	-25.8319	16.8303	-54.6819	-35.479	-5.96636	-22.2678	-16.9891	-28.4197		301.514	-41.4952	-37.2049	14.2293	344.782
		87.2765	49.3526	-28.26	198.25	219.822	-31.3222	-20.603	161.028	-2.70603	172.746	-34.3914	123.54	-18.0814	25.7022	11.5152		-27.5661	-42.0921	-31.7896	-61.1176	-39.6395	-38.9314	-42.3807	-37.2114	-37.1273	-38.0786	-28.8832	-0.21105	-27.7882	18.7911	-35.7565	-0.40644	-17.3716	-26.1658	33.2895	-53.5888	-37.719	-6.12404	-22.9879	-19.3797	-28.8904		298.948	-37.6495	-40.688	12.813	343.217
		82.7709	49.5703	-30.5773	198.271	219.874	-32.2122	-20.7923	156.156	-5.95045	172.264	-34.0676	122.336	-17.9929	26.5296	5.90113		-25.4219	-42.1382	-32.4776	-64.167	-41.1392	-37.7574	-41.9556	-35.3687	-37.4326	-38.6792	-29.8291	-2.33771	-27.6272	25.2002	-35.7965	-0.96698	-16.0395	-25.9501	41.997	-53.9268	-38.1406	-5.94714	-23.8459	-18.6719	-30.1283		297.003	-37.1005	-39.3914	14.8616	340.876
		77.3089	48.5246	-30.787	198.025	218.387	-32.3155	-20.7732	157.857	-7.94799	172.064	-34.648	122.763	-17.5297	25.6564	2.3052		-23.6133	-42.466	-32.9252	-63.3694	-43.8005	-38.9905	-41.7764	-35.1672	-37.5662	-38.7036	-30.4717	5.31353	-28.0327	26.0691	-34.5829	-0.18195	-17.2686	-25.9619	47.0543	-54.2237	-39.4067	-6.55341	-23.7189	-18.5153	-29.2753		294.192	-42.3454	-38.338	15.0703	339.907
		74.1163	48.4101	-30.2736	199.638	219.724	-32.5485	-20.8978	156.394	-6.07381	171.032	-35.7506	122.539	-16.0934	24.8691	-0.203905		-23.5667	-42.6125	-32.9909	-59.1597	-44.7656	-39.1221	-40.8739	-36.2828	-38.3582	-38.738	-30.2155	28.438	-28.184	26.5538	-33.8458	-3.70474	-20.225	-26.5123	50.8005	-54.3938	-39.9621	-6.11291	-13.3705	-20.8015	-29.4668		286.397	-37.8515	-42.2627	13.8892	342.742
		70.0935	48.1962	-31.3611	198.365	216.998	-32.8744	-20.9348	153.452	-1.32747	171.621	-35.2401	123.003	-14.8081	24.6921	-1.64262		-23.7336	-43.0903	-33.1475	-59.9781	-40.6194	-40.2515	-40.7894	-36.6445	-39.2982	-38.603	-30.3518	35.1413	-27.7429	28.0028	-34.4333	-6.41243	-18.8165	-26.5727	49.8742	-54.1967	-41.3921	-5.95976	4.98822	-19.4332	-30.3895		278.287	-38.3573	-39.2065	17.8403	343.273
		67.4116	49.2352	-32.2468	199.098	216.313	-32.654	-20.9533	152.72	-2.61839	170.803	-36.2458	122.096	-9.84094	23.4168	-5.95113		-25.5697	-43.7824	-34.1288	-60.5043	-38.1258	-42.5649	-40.7159	-37.0328	-40.2731	-39.3089	-30.1612	28.6455	-28.1448	32.6224	-35.7836	-11.8223	-19.4805	-26.6299	50.5685	-54.0208	-39.5695	-6.00233	16.4539	-14.0236	-30.7554		265.387	-37.4377	-31.2467	17.198	343.74
		65.7416	48.7351	-31.2676	198.585	216.695	-33.1191	-21.3238	151.406	-3.08521	170.569	-36.1249	122.563	-4.07784	23.3139	-8.61818		-24.8541	-43.8514	-33.283	-65.2895	-40.1614	-43.0886	-41.6719	-37.9178	-40.4505	-40.4502	-29.8527	21.5847	-28.1107	33.6424	-34.822	-16.6401	-19.0639	-26.4412	48.155	-54.4239	-37.2246	-6.71041	21.6077	-16.28	-30.7732		252.919	-36.0771	-35.2393	16.4399	343.619
		65.6109	49.1038	-31.4081	200.641	215.715	-32.7784	-21.4311	149.089	-5.4127	170.562	-35.9386	122.886	-0.04571	23.2952	-8.78539		-22.4372	-43.5555	-33.1007	-68.5302	-40.581	-43.5031	-41.7905	-36.7997	-40.5843	-41.6428	-27.7616	18.0221	-28.0018	34.9194	-35.3729	-16.0599	-19.2947	-26.163	45.9456	-54.1545	-36.7523	-7.0455	12.5085	-16.6325	-31.0575		246.635	-33.931	-37.3108	15.1212	343.871
		63.0984	49.226	-31.6069	198.75	214.634	-32.6517	-21.14	146.992	-2.97845	169.559	-37.137	122.269	-0.03088	23.389	-8.62093		-24.0112	-42.7183	-33.7392	-69.9702	-39.2084	-41.6214	-41.8979	-34.9495	-41.1996	-43.1004	-27.5561	15.1919	-28.4187	33.9759	-35.0339	-15.1346	-19.78	-25.9956	42.9017	-54.3421	-39.4561	-7.23507	21.1943	-18.5943	-30.5192		232.999	-31.2695	-35.9263	15.1067	343.094
		66.3928	45.8469	-30.3217	198.189	214.649	-32.7694	-21.3761	150.567	-2.16602	169.871	-36.5136	122.638	0.193667	22.2246	-9.49135		-24.3724	-42.683	-33.8333	-69.876	-37.7615	-41.7234	-41.6537	-34.7335	-41.1438	-42.1479	-27.9085	14.2043	-28.7682	29.4163	-35.4911	-13.716	-20.4882	-25.6693	37.8468	-54.8045	-41.6432	-7.46019	33.8076	-20.0961	-25.9077		220.65	-26.0112	-35.6278	16.5294	346.489
		69.9547	48.1675	-33.3609	198.546	214.425	-32.8045	-21.7963	147.425	-1.42579	169.015	-35.959	121.963	0.297455	24.0575	-11.6217		-26.0168	-42.8285	-33.8363	-69.9608	-38.8108	-42.4033	-41.4321	-35.8333	-41.1425	-41.8792	-27.9898	16.9284	-28.4534	33.6009	-36.6639	-14.4178	-18.7552	-26.3627	35.8531	-54.084	-41.7063	-7.41791	35.3892	-21.7859	-27.1576		208.032	-36.6901	-36.4411	18.2594	347.589
		75.0031	49.7958	-32.9696	199.293	214.546	-32.8287	-21.739	148.042	-1.76509	169.484	-35.324	120.857	-0.11129	21.455	-14.6023		-27.9855	-43.7742	-34.4376	-69.9177	-39.0218	-41.4852	-41.7771	-34.4972	-41.1758	-43.354	-27.4799	13.8862	-27.9894	34.5513	-37.0375	-15.7629	-20.8281	-26	34.3687	-54.2064	-41.2632	-7.91531	26.5199	-22.2438	-30.072		196.307	-30.5199	-37.7084	16.1735	345.796
		77.0827	50.1979	-32.3209	198.315	210.925	-32.9803	-21.783	153.739	0.70033	167.213	-36.7273	115.718	-0.01871	20.8403	-10.1117		-29.1971	-44.2634	-35.1241	-70.1353	-38.2828	-39.9553	-42.4101	-33.4495	-41.9071	-39.4374	-27.9735	9.62486	-27.941	35.4925	-36.0308	-12.9121	-20.2269	-25.7804	29.3278	-54.2772	-41.753	-8.13297	27.4203	-21.1196	-30.4129		184.268	-32.2883	-36.5938	13.5743	345.766
		78.2897	48.5211	-32.463	198.888	211.704	-33.3807	-22.1682	150.575	2.01737	167.27	-36.1024	108.934	0.579111	18.0773	-12.1739		-30.3795	-44.6448	-35.7399	-70.5764	-38.2582	-38.6885	-43.0966	-35.0931	-41.4941	-35.7004	-28.4688	5.09057	-27.7839	33.4036	-36.5199	-5.78314	-19.6495	-25.8619	29.241	-54.4026	-41.2362	-7.74982	37.4669	-21.2069	-30.6033		176.196	-34.156	-35.0678	13.7272	343.943
		84.6072	49.161	-31.1902	197.981	211.087	-33.7012	-22.4106	146.211	2.18111	167.429	-36.0445	95.6364	1.08425	19.8634	-13.2778		-30.9934	-43.717	-36.9908	-71.1986	-38.9844	-38.2452	-43.0367	-35.2752	-42.1299	-36.9497	-28.727	1.97999	-27.9805	29.5614	-36.9543	-10.13	-19.6539	-25.4807	29.2958	-53.8329	-42.656	-7.9922	45.9654	-22.9969	-27.316		169.096	-35.2849	-34.6918	17.7581	344.733
		88.9802	48.0957	-32.3442	197.548	211.697	-34.0583	-22.1849	141.766	1.75257	166.248	-36.0361	82.3583	3.24203	16.9802	-15.0411		-31.544	-43.9283	-37.7776	-71.0233	-37.9456	-37.9673	-43.3863	-35.2096	-47.4812	-36.6114	-27.7895	-2.77394	-28.7106	28.4842	-36.4354	-11.0279	-19.2236	-25.3938	22.9196	-53.8833	-43.79	-8.31248	58.7888	-21.6932	-23.648		162.253	-34.5883	-35.8291	19.1364	349.37
		93.6124	47.2661	-31.736	197.973	209.776	-34.1156	-22.6019	137.402	-1.99499	166.742	-35.4855	69.632	-0.6369	19.415	-16.3015		-30.7921	-43.0239	-39.1113	-71.5591	-36.9238	-38.6234	-43.5664	-34.9908	-47.1018	-36.1817	-28.0049	-4.12547	-28.6358	32.7334	-33.5069	-12.1246	-18.0893	-25.1353	20.4694	-54.0103	-44.5758	-8.25091	64.4034	-14.2057	-22.0929		153.532	-30.8783	-34.0972	21.8722	344.282
		96.5487	47.8263	-32.6843	197.3	209.956	-34.0882	-22.51	134.208	-2.42847	166.131	-35.414	58.8107	-1.11798	16.3511	-3.84952		-29.7949	-42.3326	-40.086	-71.2253	-37.1259	-40.3923	-43.8177	-34.5897	-46.2962	-37.7648	-28.8542	-4.92218	-28.5638	35.253	-33.174	-14.1529	-18.6692	-25.3858	31.2567	-54.0056	-44.282	-8.8503	59.9132	-15.7045	-20.3284		144.571	-39.7201	-30.6739	23.4691	343.113
		98.5656	47.791	-33.225	196.795	212.423	-34.0474	-22.3824	131.216	-0.74587	167.257	-35.9618	49.7812	0.639675	17.1882	5.07165		-26.5798	-42.3851	-40.9276	-70.3128	-32.9881	-41.4854	-43.3536	-33.1627	-45.8435	-37.642	-28.9129	-6.93858	-28.5691	33.382	-31.6134	-14.3904	-17.6003	-25.5054	27.3691	-54.3426	-44.3957	-8.80906	53.8345	-17.4839	-19.4608		137.181	-34.9719	-30.5738	8.56783	340.718
		98.334	47.7674	-33.6808	197.514	210.079	-33.8334	-22.6638	126.414	-4.24004	166.47	-36.5562	42.3735	-1.96608	16.7699	34.0375		-22.7727	-42.3165	-41.6048	-70.2742	-28.7242	-41.3034	-42.8267	-33.3186	-46.5173	-38.4131	-29.6401	-5.2484	-28.5429	30.6793	-30.0706	-13.0446	-16.4811	-25.5194	16.5144	-54.3795	-44.7965	-8.93544	60.2411	-19.2138	-18.7784		131.556	-38.1015	-29.1895	17.6815	341.433
		101.619	49.4146	-34.5636	196.54	211.265	-34.0855	-23.0613	120.54	-3.99824	165.215	-36.84	37.6504	-2.96967	16.4595	43.89		-1.09549	-42.259	-41.9903	-69.7594	-27.1469	-41.746	-43.3712	-33.779	-46.472	-39.0146	-30.7068	-8.55228	-28.1095	25.5835	-31.7657	-13.3413	-13.8476	-26.2252	13.7449	-53.9534	-45.6943	-9.20743	60.1605	-19.2053	-22.5634		129.047	-35.708	-27.8132	22.9745	343.215
		99.5968	48.6109	-35.1904	197.089	210.714	-34.0137	-22.7904	113.279	-3.07048	165.492	-35.5054	32.4376	-2.45934	15.2905	43.7154		12.9147	-42.21	-41.4751	-70.0747	-29.7211	-42.8269	-43.5812	-33.2477	-45.474	-39.857	-30.0532	-10.6444	-28.1207	16.7509	-32.9052	-15.834	-16.9022	-26.4806	12.4318	-54.7893	-45.0213	-9.09436	47.3199	-21.1305	-24.3482		127.46	-39.5898	-30.9195	26.3667	340.719
		98.5484	47.4697	-35.8005	197.351	208.984	-33.4526	-22.9595	104.173	-5.72536	165.785	-33.801	28.3916	0.929948	14.5053	42.9216		22.4458	-41.8276	-40.6204	-69.0175	-32.8569	-41.4047	-44.1819	-30.9017	-44.9339	-40.0636	-29.4638	-12.9422	-28.2853	9.8563	-32.4816	-15.8082	-17.7604	-26.5909	17.3788	-54.0908	-46.6469	-9.43563	40.6314	-21.1827	-26.8061		130.533	-35.8194	-30.4636	26.5873	341.238
		96.9322	49.1795	-33.1051	196.607	209.518	-33.454	-22.6218	97.26	-3.91002	164.659	-33.7628	23.1074	-4.5141	13.9728	41.3695		27.8452	-41.9298	-41.1948	-69.841	-33.0381	-41.906	-44.143	-31.2109	-44.3582	-40.9515	-29.3885	-11.8039	-28.5412	6.50979	-31.7011	-17.4109	-16.095	-26.3121	9.80938	-54.5393	-47.2773	-9.66215	35.0268	-19.2304	-29.3356		129.421	-34.7655	-34.5017		339.084
		92.1986	48.6482	-32.4969	197.285	209.482	-33.2883	-23.0679	89.9579	-3.63692	164.457	-32.2942	17.7527	-6.56552	14.5384	40.1231		28.9736	-41.7209	-40.8141	-70.2902	-33.1891	-38.8245	-44.212	-29.2918	-44.8895	-40.238	-30.1233	0.795144	-28.6417	1.87877	-33.2473	-14.0288	-17.5461	-26.9026	9.20406	-54.1981	-47.6916	-10.4779	31.3298	-19.1385	-27.9733		122.876	-32.7571	-36.9684		340.623
		90.4392	48.2307	-33.5665	195.916	206.931	-33.6137	-22.6717	84.2845	-4.00858	164.413	-32.921	12.0485	-7.41536	12.9725	39.8726		31.0327	-42.7933	-40.9029	-70.0475	-35.5353	-40.0671	-44.2588	-25.8498	-44.8752	-39.178	-32.6765	-2.3311	-27.7672	-2.5818	-32.779	-12.8832	-18.9229	-26.9234	7.5227	-54.4825	-48.5223	-11.3382	30.0612	-20.4706	-27.6535		117.447	-33.1736	-34.733		344.256
		87.9378	47.2993	-32.0484	195.855	209.189	-33.5786	-22.7898	80.2494	-3.01026	163.863	-30.9115	8.45333	-8.17876	11.5219	39.6827		31.1288	-43.0592	-39.8429	-70.2103	-37.2708	-40.5194	-45.0521	-26.8328	-44.9488	-39.4177	-30.1135	-4.70562	-28.1608	-7.7061	-29.2211	-13.4038	-17.0885	-26.9199	5.76557	-55.3556	-47.9527	-11.527	26.8265	-20.9001	-26.7794		114.726	-32.1679	-32.7201		347.626
		85.4367	46.7951	-32.3108	195.758	208.684	-33.5232	-23.0109	74.8616	-6.48751	163.917	-32.0433	5.01051	-9.00815	11.8287	38.1464		30.6585	-43.0673	-38.8856	-70.2491	-37.5533	-39.238	-45.526	-28.417	-45.273	-39.1573	-28.7829	-5.27478	-28.3604	-13.4501	-30.0487	-9.17306	-17.3118	-26.653	-1.38638	-54.6567	-48.5167	-11.9489	25.3714	-21.9056	-27.9003		114.082	-35.8898	-36.3137		350.567
		83.3924	45.1067	-34.9219	196.891	208.142	-33.9831	-22.5579	72.0233	-6.74623	163.748	-34.1145	2.5792	-8.92236	11.5448	37.324		28.5333	-42.7167	-36.8335	-70.7781	-36.7855	-39.1053	-45.3579	-28.029	-46.2615	-39.1696	-27.9759	-3.01143	-28.402	-13.9929	-31.9075	-11.6497	-19.6849	-26.7436	1.97526	-55.3047	-48.0984	-12.0429	22.3251	-22.4851	-26.1237		116.211	-34.7967	-40.2649		356.482
		78.609	44.1394	-35.8181	196.445	208.294	-33.0982	-22.5945	69.6763	-6.26862	163.559	-34.2001	0.560858	-9.15632	8.70539	34.8931		25.7077	-43.2765	-34.4035	-70.2551	-33.7152	-38.0606	-45.7265	-29.456	-46.1796	-39.6537	-28.6921	-5.45044	-27.9977	-15.6945	-31.2688	-6.90577	-19.3046	-27.4248	-0.61583	-55.0543	-48.749	-12.26	20.4256	-20.8495	-26.8951		116.117	-37.1264	-40.6288		354.012
		74.6762	43.7989	-36.1207	195.952	206.239	-33.3286	-21.471	69.4267	-2.95051	162.532	-34.3306	-1.7691	-10.1647	9.84728	29.4248		23.2625	-42.7901	-33.7159	-70.3449	-29.9401	-36.2627	-45.4735	-30.3722	-46.0331	-40.3429	-29.1397	-6.26407	-27.8239	-20.215	-30.755	-4.91716	-19.0057	-26.8376	-2.12982	-55.4266	-49.0397	-12.6945	18.3076	-19.919	-27.9326		108.957	-35.5222	-36.8747		350.539
		69.4738	44.9637	-36.9733	195.375	206.268	-33.6418	-21.3122	69.0355	-1.03883	161.938	-34.2073	-4.76029	-9.27292	9.69678	25.0388		20.1005	-42.8555	-32.6411	-65.4938	-30.3624	-33.4862	-45.3558	-31.341	-46.0226	-40.5211	-29.975	-9.2445	-28.4768	-22.3137	-31.2377	-1.96855	-16.9967	-27.1115	-4.54118	-55.0595	-49.6813	-12.7679	17.8745	-22.1678	-30.0898		103.776	-40.8755	-35.5038		350.504
[truncated: 64 more columns]

[truncated: 29 more sheets: Fig2g, Fig2h, Fig2i, Fig3a, Fig3b, Fig4c, Fig4d, Fig4e, Fig4f, Fig5d, Fig6a, Fig6b, Fig6c, Fig6e, Fig7a, Fig7b, Fig7c, Fig7d, Fig7e, Fig7f …]
